# Supplementary material for: Human cutaneous neurofibroma matrisome revealed by single-cell RNA sequencing
Source: Acta Neuropathol Commun. 2021 Jan 7;9:11. doi: 10.1186/s40478-020-01103-4 (PMC7792184; doi:10.1186/s40478-020-01103-4)
Supplement: Supplementary file 2 — Additional file 2. Supplementary Table S1. [file 40478_2020_1103_MOESM2_ESM.xlsx]

## Sheet: tumsub.Markers_DE
p_val	avg_logFC	pct.1	pct.2	p_val_adj	cluster	gene
7.95378095771482e-247	2.59432495425557	0.719	0.014	1.56959913419544e-242	Hematopoietic_cells	PTPRC
5.61493414716383e-177	2.60535344125666	0.516	0.01	1.10805110460131e-172	Hematopoietic_cells	CCL5
1.64616311947755e-157	2.29399668733983	0.344	0.003	3.24853829997699e-153	Hematopoietic_cells	NKG7
6.56912609318348e-128	2.23481042316876	0.422	0.01	1.29635134322883e-123	Hematopoietic_cells	CD69
6.85621814954914e-125	2.13594012356875	0.391	0.009	1.35300608963203e-120	Hematopoietic_cells	CST7
2.05469358504826e-121	2.39915464758622	0.266	0.002	4.05473232073424e-117	Hematopoietic_cells	KLRB1
7.25651524414237e-121	2.33804854638733	0.297	0.004	1.43200071827906e-116	Hematopoietic_cells	IFNG
2.60751311390121e-88	2.75998867830767	0.312	0.009	5.14566637897265e-84	Hematopoietic_cells	XCL1
1.87208402591754e-87	1.35451231638706	0.266	0.005	3.69437061674567e-83	Hematopoietic_cells	LTB
2.03227236510103e-82	2.90623003921035	0.344	0.012	4.01048628529038e-78	Hematopoietic_cells	CCL4
1.55976011481828e-72	2.55980671935388	0.297	0.01	3.07803061058239e-68	Hematopoietic_cells	CCL4L2
9.7868408830357e-59	2.07213363095314	0.656	0.087	1.93133517985826e-54	Hematopoietic_cells	STK4
6.14056377123652e-54	1.78594246577207	0.453	0.04	1.21177885461581e-49	Hematopoietic_cells	CYTIP
2.28110847484005e-48	2.04495407889716	0.422	0.04	4.50153946424936e-44	Hematopoietic_cells	DUSP2
2.83968634457413e-25	1.86863829360499	0.438	0.085	5.60383703238258e-21	Hematopoietic_cells	STK17A
9.02743624077561e-22	1.98335612883672	0.391	0.077	1.78147426775466e-17	Hematopoietic_cells	CXCR4
4.17540599910937e-21	-1.69011791560655	0.359	0.902	8.23974619864243e-17	Hematopoietic_cells	IGFBP7
9.24246719952235e-21	1.45185294391481	0.359	0.069	1.82390847715374e-16	Hematopoietic_cells	CDC42SE2
1.01067159528851e-20	1.88726878555021	0.609	0.213	1.99445932614235e-16	Hematopoietic_cells	CREM
8.82438055230464e-20	1.17488630553864	0.922	0.589	1.7414032581918e-15	Hematopoietic_cells	HLA-B
8.49971844022023e-19	0.968707584553596	1	0.99	1.67733443699306e-14	Hematopoietic_cells	TMSB4X
1.99389141262057e-18	2.05142237746405	0.266	0.04	3.93474531366544e-14	Hematopoietic_cells	RGS1
2.63899611252292e-17	1.57785361789023	0.594	0.218	5.20779492845273e-13	Hematopoietic_cells	SRGN
3.76772813394458e-17	-1.19708415345588	0.312	0.855	7.43523469952623e-13	Hematopoietic_cells	IFITM3
2.0399138846646e-16	0.67415129240427	1	0.993	4.02556605999713e-12	Hematopoietic_cells	MALAT1
2.2251614338271e-16	0.623645082212341	1	0.996	4.39113357351439e-12	Hematopoietic_cells	RPS27
4.4117637637645e-16	1.32000298326243	0.266	0.047	8.70617461141286e-12	Hematopoietic_cells	LAPTM5
3.18653717526979e-15	1.06745238495558	0.828	0.524	6.2883124616774e-11	Hematopoietic_cells	HLA-C
4.16489607964002e-15	-1.17145651655035	0.297	0.804	8.21900592356161e-11	Hematopoietic_cells	LAPTM4A
5.38249951947489e-15	-1.12474570742659	0.375	0.848	1.06218245517317e-10	Hematopoietic_cells	ITM2B
2.89063097238765e-14	-0.957604650282428	0.25	0.782	5.70437116090978e-10	Hematopoietic_cells	CST3
3.01078950295068e-14	1.60658181459088	0.422	0.136	5.94149200512287e-10	Hematopoietic_cells	CLEC2D
9.22305153877532e-14	-0.935327421107642	0.484	0.884	1.82007699066192e-09	Hematopoietic_cells	VIM
9.85896412180228e-14	-1.4361557600748	0.203	0.734	1.94556797979646e-09	Hematopoietic_cells	TIMP1
1.11032680410635e-13	1.38947298076551	0.344	0.09	2.19111891522348e-09	Hematopoietic_cells	ARHGDIB
6.01124025412576e-13	-0.931046247994448	0.406	0.843	1.18625815174918e-08	Hematopoietic_cells	CD63
7.02429524281439e-13	-1.16483719651507	0.203	0.714	1.38617442321699e-08	Hematopoietic_cells	ANXA2
1.16229154366634e-12	-1.04836601017612	0.328	0.784	2.29366613227115e-08	Hematopoietic_cells	GSN
1.69699956206238e-12	0.878285780498042	0.922	0.918	3.3488589357739e-08	Hematopoietic_cells	RPS29
4.081839460454e-12	-1.20943115751129	0.406	0.787	8.05510199125993e-08	Hematopoietic_cells	DCN
1.14827752075847e-11	-1.53789948838715	0.094	0.563	2.26601085946477e-07	Hematopoietic_cells	SOCS3
1.23644690803387e-11	-1.17448095277977	0.562	0.894	2.44000432831404e-07	Hematopoietic_cells	ZFP36
1.29441933642667e-11	0.561460248478848	1	0.984	2.55440711850439e-07	Hematopoietic_cells	B2M
2.64750530542864e-11	1.49176850497401	0.5	0.222	5.22458696973288e-07	Hematopoietic_cells	ID2
3.09611384402481e-11	-1.18057612660433	0.078	0.547	6.10987105979857e-07	Hematopoietic_cells	CNN3
3.69464185619821e-11	-0.826001134916938	0.688	0.937	7.29100623902154e-07	Hematopoietic_cells	S100A6
1.26768193179642e-10	-1.202447238157	0.188	0.657	2.50164352420705e-06	Hematopoietic_cells	ADIRF
2.35325102888066e-10	-1.8665369200009	0.797	0.95	4.6439055803931e-06	Hematopoietic_cells	APOD
2.80459629246827e-10	1.12366408841276	0.281	0.079	5.53459032355689e-06	Hematopoietic_cells	WIPF1
4.2201961328088e-10	-1.48965759057936	0.438	0.758	8.32813504848488e-06	Hematopoietic_cells	FOS
4.78113439825849e-10	0.496392631824255	0.969	0.922	9.4350906215233e-06	Hematopoietic_cells	RPL30
5.20740978842880e-10	-0.727224717135157	0.562	0.875	1.02763024764854e-05	Hematopoietic_cells	LGALS1
1.07515851716074e-09	-1.14262183692912	0.078	0.509	2.12171781776499e-05	Hematopoietic_cells	FSTL1
1.08701393669478e-09	-1.69589306111801	0.203	0.596	2.14511330267347e-05	Hematopoietic_cells	LUM
1.10293374469128e-09	-1.32597524061992	0.172	0.58	2.17652945177376e-05	Hematopoietic_cells	EGR1
1.61190882648936e-09	-0.872649228799025	0.375	0.775	3.1809408781941e-05	Hematopoietic_cells	ACTG1
2.24940065301091e-09	-1.16186788806507	0.047	0.444	4.43896724865172e-05	Hematopoietic_cells	PTRF
2.40760126671339e-09	0.556836640767931	0.906	0.915	4.7511603397322e-05	Hematopoietic_cells	RPL28
2.73523323909292e-09	-0.855807603381459	0.078	0.506	5.39770927402598e-05	Hematopoietic_cells	TFPI
3.05647789493588e-09	0.528504441432626	0.984	0.973	6.03165347786647e-05	Hematopoietic_cells	RPS19
4.07872348085412e-09	-0.805388947995339	0.219	0.664	8.04895291711751e-05	Hematopoietic_cells	CEBPD
4.82413176254185e-09	-0.770405785793352	0.562	0.883	9.51994162020009e-05	Hematopoietic_cells	ACTB
8.07716236664724e-09	-0.814108884685465	0.359	0.763	0.000159394722143417	Hematopoietic_cells	CALM2
8.38540622014756e-09	-1.08102149859601	0.297	0.69	0.000165477606348392	Hematopoietic_cells	CYR61
1.3167951201368e-08	-0.926465740006125	0.125	0.532	0.000259856349007795	Hematopoietic_cells	CALD1
1.65818636573197e-08	-1.10504696464278	0.25	0.644	0.000327226497413548	Hematopoietic_cells	NR4A1
2.04823548196485e-08	-0.961571067599952	0.344	0.747	0.000404198790010944	Hematopoietic_cells	JUN
2.47493904871657e-08	-1.10982738764949	0.094	0.478	0.000488404471873728	Hematopoietic_cells	SPARC
2.84090194202135e-08	-0.913129925088321	0.109	0.513	0.000560623589238493	Hematopoietic_cells	PLAC9
2.89854071639593e-08	-0.808255019707061	0.109	0.52	0.000571998024973572	Hematopoietic_cells	DSTN
4.56885336454002e-08	-0.836498373024045	0.172	0.569	0.000901617522958327	Hematopoietic_cells	RAC1
4.81842525218503e-08	1.02923878962424	0.406	0.181	0.000950868039266195	Hematopoietic_cells	BIRC3
7.09251531458273e-08	0.409639045873713	0.984	0.969	0.00139963697217976	Hematopoietic_cells	RPL21
7.92222871710325e-08	-0.880690110436387	0.156	0.545	0.00156337261503315	Hematopoietic_cells	SPARCL1
8.12730750880089e-08	-1.09133593450415	0.094	0.457	0.00160384286378677	Hematopoietic_cells	LTBP4
8.67903655129573e-08	0.351025566035811	0.953	0.942	0.0017127210730327	Hematopoietic_cells	PTMA
9.77738112236019e-08	-1.27197785216634	0.078	0.436	0.00192946839068656	Hematopoietic_cells	TGFBI
9.79631898650386e-08	-0.893157948229108	0.125	0.502	0.00193320558879667	Hematopoietic_cells	CD59
1.05529879202256e-07	-1.2484717395241	0.078	0.431	0.00208252663617733	Hematopoietic_cells	IFI27
1.26353453709889e-07	-1.19768217848372	0.109	0.468	0.00249345905551095	Hematopoietic_cells	ATF3
1.27588736647673e-07	-0.586177470699299	0.125	0.517	0.00251783612900517	Hematopoietic_cells	SERPING1
1.58499485733576e-07	-0.884656822411784	0.094	0.458	0.00312782885146638	Hematopoietic_cells	MARCKS
1.6517206697209e-07	-0.768717020950221	0.203	0.57	0.00325950556962722	Hematopoietic_cells	CFH
1.92477597697954e-07	-1.04521994698541	0.125	0.476	0.00379835291297142	Hematopoietic_cells	SERPINF1
2.01627474339682e-07	-0.813227391267847	0.078	0.443	0.00397891657861928	Hematopoietic_cells	YBX3
2.08284595975812e-07	-0.895212618128187	0.125	0.491	0.00411028821698667	Hematopoietic_cells	C1S
2.11011341517642e-07	-0.815233172171811	0.062	0.403	0.00416409781350914	Hematopoietic_cells	TPM4
2.23503815811083e-07	-0.88370227435705	0.094	0.463	0.00441062430121592	Hematopoietic_cells	CAV1
2.39575206444065e-07	-0.747203715514019	0.094	0.455	0.00472777712396718	Hematopoietic_cells	PMP22
2.95155251566323e-07	-0.968320044574512	0.266	0.661	0.00582459373440981	Hematopoietic_cells	TXN
3.36264226748146e-07	-1.13557823416256	0.016	0.317	0.00663583825064791	Hematopoietic_cells	HCFC1R1
3.5889846110675e-07	-0.832046091300967	0.078	0.427	0.00708250223148061	Hematopoietic_cells	PCOLCE
3.86022715545428e-07	-0.638641183930809	0.172	0.574	0.00761777226857348	Hematopoietic_cells	S100A11
4.80178165517715e-07	-0.827648504452037	0.094	0.435	0.00947583591832658	Hematopoietic_cells	GSTP1
5.52668834427937e-07	0.348465602669086	0.984	0.939	0.0109063667786009	Hematopoietic_cells	RPS3
5.97829127819031e-07	0.357211863917554	0.953	0.964	0.0117975600083808	Hematopoietic_cells	RPLP2
6.32917529872573e-07	-2.07326415552755	0.203	0.515	0.0124899945345053	Hematopoietic_cells	PTGDS
6.54075647488451e-07	-0.870837940777229	0.109	0.452	0.0129075288275371	Hematopoietic_cells	EMP1
6.74542199654967e-07	-0.790297727714708	0.031	0.345	0.0133114157679911	Hematopoietic_cells	MGST3
7.26677356809228e-07	-0.889163499494561	0.047	0.365	0.0143402509592733	Hematopoietic_cells	AHNAK
7.46158336057682e-07	-0.783598046747963	0.094	0.426	0.0147246886037623	Hematopoietic_cells	SOD3
7.53868207243319e-07	-0.780590223487456	0.031	0.344	0.0148768352017397	Hematopoietic_cells	ATP5J
7.68970654052607e-07	0.367061720011938	0.922	0.969	0.0151748668870741	Hematopoietic_cells	RPL39
8.44935794318038e-07	-0.823812137490667	0.781	0.955	0.0166739629650722	Hematopoietic_cells	FTL
8.5707295055415e-07	-1.47758854653591	0.312	0.625	0.0169134776062356	Hematopoietic_cells	CXCL14
9.24600213674094e-07	0.37046735899173	0.984	0.969	0.0182460606166446	Hematopoietic_cells	RPS15A
9.96341677775635e-07	-0.982113300177364	0.141	0.484	0.0196618066692244	Hematopoietic_cells	TIMP3
9.98576222662539e-07	-0.803664297552689	0.078	0.411	0.0197059031780225	Hematopoietic_cells	NNMT
1.00071140897328e-06	-0.797178103278495	0.203	0.537	0.0197480389446788	Hematopoietic_cells	COL6A2
1.05657496784818e-06	-1.17820392415887	0.234	0.561	0.0208504504155159	Hematopoietic_cells	SOD2
1.10019915604541e-06	0.691811658091785	0.734	0.623	0.0217113301454002	Hematopoietic_cells	HLA-A
1.1431180709767e-06	-1.0724489412098	0.094	0.419	0.0225582920126541	Hematopoietic_cells	APOE
1.17118811067295e-06	-0.992879668416148	0	0.278	0.0231122261760201	Hematopoietic_cells	NGFRAP1
1.4201699814156e-06	-0.726264859369147	0.094	0.431	0.0280256344132555	Hematopoietic_cells	NDUFA4
1.56284773590677e-06	-0.748748803959534	0.125	0.469	0.0308412372203842	Hematopoietic_cells	WBP5
1.64671265377679e-06	-1.01074124551663	0.016	0.301	0.0324962275096312	Hematopoietic_cells	MMP2
1.7132984760435e-06	-1.20903676980814	0.141	0.467	0.0338102321262423	Hematopoietic_cells	CTGF
1.86482609301391e-06	-0.605439058505088	0.062	0.385	0.0368004781195366	Hematopoietic_cells	ATP6V1G1
1.88121648745173e-06	-1.04890073604967	0.016	0.289	0.0371239261633724	Hematopoietic_cells	PRKCDBP
2.04721973520423e-06	-0.822800448855528	0.016	0.297	0.0403998342545202	Hematopoietic_cells	ARPC5
2.10777287653639e-06	-0.923114825753414	0.156	0.489	0.0415947899455691	Hematopoietic_cells	COL1A2
2.31314460104128e-06	-0.82975235435902	0.031	0.323	0.0456475955569486	Hematopoietic_cells	TPM1
2.63084335646391e-06	-1.02684221408107	0.031	0.312	0.0519170627964589	Hematopoietic_cells	MYL9
2.83891091311747e-06	-0.826260210520537	0.031	0.32	0.0560230679594601	Hematopoietic_cells	PLPP3
2.91390604647499e-06	1.09195903673287	0.375	0.196	0.0575030219211375	Hematopoietic_cells	ARF6
2.93734457119024e-06	-1.1345805688183	0.156	0.476	0.0579655577678683	Hematopoietic_cells	COL3A1
3.1846767467578e-06	-0.614691617403633	0.062	0.366	0.0628464109205185	Hematopoietic_cells	APP
3.18562610237904e-06	-0.721379304143219	0.078	0.382	0.062865145504348	Hematopoietic_cells	GABARAPL2
3.3849573553149e-06	-1.01115019251779	0.062	0.357	0.0667987484497842	Hematopoietic_cells	MFAP5
3.52104143206523e-06	-0.759662219704928	0.156	0.492	0.0694842316203752	Hematopoietic_cells	DYNLL1
3.55806682468498e-06	-0.903472723868548	0	0.258	0.0702148907183333	Hematopoietic_cells	EPHX1
3.64154500428332e-06	0.361756361454997	0.984	0.964	0.071862249114527	Hematopoietic_cells	RPS12
3.6659757133519e-06	1.31222439926709	0.406	0.238	0.0723443647272863	Hematopoietic_cells	SARAF
3.7526401790761e-06	-0.331629591520728	0.469	0.833	0.0740546012938878	Hematopoietic_cells	HSPB1
3.76461135279083e-06	-0.982955665273191	0	0.257	0.0742908404359742	Hematopoietic_cells	MRPL18
3.88758157864912e-06	-1.00918101086231	0.141	0.455	0.0767175348730618	Hematopoietic_cells	FGF7
4.08856319309254e-06	-0.780001636659138	0.047	0.338	0.0806837060524882	Hematopoietic_cells	MAFF
4.44578158402344e-06	0.63603546453917	0.781	0.641	0.0877330537791185	Hematopoietic_cells	BTG1
4.52775718256876e-06	-1.02473256608132	0.078	0.367	0.0893507602408118	Hematopoietic_cells	ABCA8
4.56698509054417e-06	-0.755423971264348	0.016	0.282	0.0901248837767987	Hematopoietic_cells	EIF3I
4.69050872399038e-06	-0.560222814763487	0.078	0.39	0.0925624991592262	Hematopoietic_cells	EID1
4.80259086199782e-06	-0.806607351741257	0.109	0.421	0.0947743280706649	Hematopoietic_cells	PRNP
5.24872752079816e-06	-1.02135226525493	0.016	0.271	0.103578388895431	Hematopoietic_cells	CTSL
5.65808115484914e-06	-0.472709962370015	0.141	0.484	0.111656573509793	Hematopoietic_cells	PRDX1
5.6703842750435e-06	-0.982268949953811	0.047	0.325	0.111899363283708	Hematopoietic_cells	COL6A3
5.87872537598829e-06	-0.357738811817648	0.906	0.979	0.116010766569753	Hematopoietic_cells	RPS8
6.00788226510241e-06	-0.800107266387245	0.062	0.354	0.118559548619531	Hematopoietic_cells	TIMP2
6.04850287400341e-06	-0.572616838287335	0.062	0.365	0.119361155715583	Hematopoietic_cells	GPX1
6.25651682064126e-06	-1.06579146189222	0.188	0.484	0.123466102938535	Hematopoietic_cells	CXCL12
6.26857397466702e-06	-1.44386448894089	0.031	0.297	0.123704038816079	Hematopoietic_cells	TAGLN
6.41274149043485e-06	-0.68022248958388	0.094	0.406	0.126549040572241	Hematopoietic_cells	MORF4L2
7.04210887935978e-06	-0.644444022757465	0.062	0.357	0.138968976625286	Hematopoietic_cells	2020-09-15
7.45691101716633e-06	-1.24022179955014	0.078	0.351	0.14715468201276	Hematopoietic_cells	GEM
7.46392513101312e-06	-0.790377896650485	0.016	0.273	0.147293098535413	Hematopoietic_cells	LHFP
7.73665646861599e-06	-1.02803898229237	0.031	0.296	0.152675178751668	Hematopoietic_cells	CPE
8.07091910759259e-06	-0.576719687776172	0.172	0.505	0.159271517669232	Hematopoietic_cells	ANXA5
8.30157072382338e-06	0.400072638186812	0.984	0.947	0.163823196663931	Hematopoietic_cells	EIF1
8.39071030115555e-06	-0.590025629994342	0.031	0.301	0.165582277083004	Hematopoietic_cells	CLTA
9.57802923769874e-06	-0.749428959086954	0.062	0.344	0.189012828976747	Hematopoietic_cells	IGFBP4
9.58842517299234e-06	-0.783160359345577	0.062	0.343	0.189217982363831	Hematopoietic_cells	KLF10
9.69398931619601e-06	-0.773592620977115	0.141	0.464	0.191301185165812	Hematopoietic_cells	CEBPB
1.04212750912154e-05	0.679376896910788	0.719	0.634	0.205653442650045	Hematopoietic_cells	EIF4A2
1.04745860413559e-05	-0.648279770877568	0.109	0.415	0.206705480940117	Hematopoietic_cells	RARRES2
1.0797583358367e-05	-0.271827242827496	0.062	0.357	0.213079509994014	Hematopoietic_cells	PDIA3
1.08746249768596e-05	-0.34982138570001	0.234	0.596	0.214599849293347	Hematopoietic_cells	LGALS3
1.12086835570461e-05	-0.876856932213905	0.016	0.262	0.221192161314748	Hematopoietic_cells	MXRA8
1.14543803674012e-05	-0.774485713789725	0.047	0.312	0.226040742170296	Hematopoietic_cells	SERTAD1
1.15597901320496e-05	-0.472724678847797	0.141	0.462	0.228120898465866	Hematopoietic_cells	PPIB
1.16786628054424e-05	-0.711649361141339	0.141	0.459	0.2304667318026	Hematopoietic_cells	COL6A1
1.25353620713605e-05	-0.405742040801899	0.141	0.477	0.247372835116228	Hematopoietic_cells	COX6C
1.27400709453065e-05	-0.655087444007969	0.094	0.377	0.251412560034679	Hematopoietic_cells	S100A13
1.30304945445617e-05	-0.821565559124591	0.078	0.356	0.25714377934238	Hematopoietic_cells	BAG3
1.44351645132261e-05	-0.749821135855309	0.031	0.29	0.284863536504004	Hematopoietic_cells	DAB2
1.44984571912735e-05	-0.871905869664215	0.047	0.305	0.286112554212591	Hematopoietic_cells	DDIT3
1.53295340471917e-05	-0.713056658452601	0.219	0.549	0.302513024887282	Hematopoietic_cells	SEPP1
1.60368949078264e-05	-1.9030367068977	0.031	0.277	0.316472084111046	Hematopoietic_cells	IL6
1.76565097344063e-05	-0.67429692060135	0.141	0.453	0.348433563098775	Hematopoietic_cells	HES1
1.78286536825148e-05	-0.616976730413442	0.062	0.332	0.351830651770747	Hematopoietic_cells	PRDX5
1.79077610263224e-05	-0.640128793467444	0.062	0.338	0.353391756093446	Hematopoietic_cells	SDC2
1.85885593672918e-05	-0.514571743519049	0.312	0.684	0.366826630554136	Hematopoietic_cells	SRP14
1.87569618140525e-05	-0.576131397973537	0.062	0.339	0.370149884438513	Hematopoietic_cells	WDR83OS
1.88639797345967e-05	-0.79785864126718	0.062	0.329	0.372261776082531	Hematopoietic_cells	EIF4A3
1.91600788393113e-05	-0.730153365794601	0.016	0.256	0.37810499581497	Hematopoietic_cells	ACADVL
2.09124527176866e-05	-0.822683537388373	0.016	0.255	0.412686341930828	Hematopoietic_cells	VCAN
2.11592374888966e-05	-0.702852580467508	0.062	0.324	0.417556392605886	Hematopoietic_cells	NPC2
2.12057618159737e-05	-1.23069172594365	0.172	0.454	0.418474503676425	Hematopoietic_cells	TSC22D1
2.20217870502264e-05	-0.830988740578258	0.062	0.323	0.434577945649167	Hematopoietic_cells	DNAJB4
2.20906825554247e-05	-0.604971550889771	0.031	0.282	0.435937529548751	Hematopoietic_cells	FCGRT
2.22791557882905e-05	-1.03361862121458	0.422	0.691	0.439656860326124	Hematopoietic_cells	CCL2
2.27549191364864e-05	1.03520301866864	0.438	0.278	0.449045574239422	Hematopoietic_cells	PPP1CB
2.33803819670336e-05	-0.501542536484499	0.125	0.442	0.461388457737441	Hematopoietic_cells	SELM
2.44713379628752e-05	-1.01273200055194	0.047	0.302	0.482917383359379	Hematopoietic_cells	FN1
2.46066005770598e-05	-0.43003114474327	0.109	0.414	0.485586655787698	Hematopoietic_cells	ATP6V0E1
2.71785709043747e-05	-0.522109708702736	0.141	0.437	0.53634191822693	Hematopoietic_cells	VMP1
2.72602163950631e-05	-0.740730908560558	0.156	0.452	0.537953110340176	Hematopoietic_cells	CSTB
2.80095039567027e-05	0.6002012250397	0.75	0.716	0.552739551081572	Hematopoietic_cells	EEF1D
2.85530553419918e-05	-0.664239316450187	0.156	0.458	0.563465994118866	Hematopoietic_cells	MEG3
2.94133045292242e-05	-0.255467974998684	0.172	0.529	0.58044215157971	Hematopoietic_cells	C6orf48
2.99280660700441e-05	0.356565665640578	0.953	0.948	0.590600455826251	Hematopoietic_cells	RPL35
3.04709291326514e-05	-0.59250051448063	0.062	0.329	0.601313315503743	Hematopoietic_cells	REEP5
3.25844252208983e-05	-0.766456918576962	0.094	0.366	0.643021047309207	Hematopoietic_cells	C1R
3.37621735301079e-05	-0.907572603275924	0.047	0.289	0.66626273244315	Hematopoietic_cells	RND3
3.42397377072565e-05	-0.422894144410616	0.078	0.35	0.675686983915001	Hematopoietic_cells	KDELR2
3.52896537765995e-05	-0.48193577016231	0.125	0.41	0.696406027627414	Hematopoietic_cells	RTN4
3.64479258959558e-05	-0.636534493893945	0.109	0.382	0.719263369630791	Hematopoietic_cells	COL1A1
3.79869427505539e-05	-0.61642526726559	0.078	0.344	0.749634328239431	Hematopoietic_cells	NENF
3.83429692882704e-05	-0.470166606594673	0.125	0.43	0.756660155934727	Hematopoietic_cells	ARF4
3.86458151012386e-05	-0.780912368244358	0.062	0.323	0.762636515207843	Hematopoietic_cells	FOSB
3.89375908231188e-05	-0.585848967509193	0.078	0.342	0.768394417303427	Hematopoietic_cells	ZFAND5
3.91063300892049e-05	0.880803361896133	0.344	0.178	0.77172431798037	Hematopoietic_cells	FXYD5
4.05943680790221e-05	-0.935845697237326	0.047	0.29	0.801089259671421	Hematopoietic_cells	CLU
4.0985899811783e-05	-0.413834111578691	0.125	0.429	0.808815746885725	Hematopoietic_cells	C4orf3
4.10426640880944e-05	-0.572803430155351	0.047	0.298	0.809935933114456	Hematopoietic_cells	PEBP1
4.2973810247082e-05	-0.479755719864512	0.156	0.453	0.848045171415915	Hematopoietic_cells	YWHAE
4.3164626079988e-05	-0.502685195704387	0.094	0.372	0.851810731062484	Hematopoietic_cells	TBCA
4.69748805901463e-05	-0.655845275647996	0.047	0.29	0.927002293565947	Hematopoietic_cells	RAB2A
4.90663533473239e-05	0.713146808369919	0.625	0.499	0.96827541695609	Hematopoietic_cells	MT-CO3
5.07524151465958e-05	-0.765870573799939	0.125	0.402	1	Hematopoietic_cells	SPON2
5.33665845731952e-05	-0.299947905924963	0.688	0.901	1	Hematopoietic_cells	RPLP0
5.4849717723715e-05	-0.600433187132845	0.109	0.384	1	Hematopoietic_cells	LSP1
5.88985637929958e-05	-0.893834233559152	0.047	0.284	1	Hematopoietic_cells	EFEMP1
6.33347525740631e-05	-0.575560342724022	0.109	0.372	1	Hematopoietic_cells	RAB1A
6.57637920997615e-05	-0.82783145979545	0.125	0.386	1	Hematopoietic_cells	CCDC80
6.76154892024333e-05	-0.623149042956892	0.078	0.338	1	Hematopoietic_cells	COL15A1
7.11467060393689e-05	0.968579984073305	0.469	0.341	1	Hematopoietic_cells	SRSF7
7.89355383055559e-05	-0.759219353635557	0.047	0.278	1	Hematopoietic_cells	OGN
8.25427558289973e-05	-0.526202928440156	0.078	0.326	1	Hematopoietic_cells	ERH
8.51283158878657e-05	-0.466816336599165	0.203	0.505	1	Hematopoietic_cells	SEC61G
8.97899617904405e-05	0.312692538923693	0.938	0.955	1	Hematopoietic_cells	RPL27A
9.28767091717891e-05	-0.525744153606633	0.109	0.37	1	Hematopoietic_cells	HMGN2
9.81224213164143e-05	-0.481480765979228	0.203	0.495	1	Hematopoietic_cells	ITM2A
9.84455351930928e-05	-0.343692276309559	0.328	0.658	1	Hematopoietic_cells	MGP
0.000104171942378052	-0.398866491375971	0.312	0.637	1	Hematopoietic_cells	NBEAL1
0.000110161467878102	-0.384280624663632	0.078	0.322	1	Hematopoietic_cells	ESD
0.000110812390679191	-0.362401017406453	0.312	0.638	1	Hematopoietic_cells	SDCBP
0.000114798176791588	-0.599155957868492	0.047	0.271	1	Hematopoietic_cells	FXYD1
0.000120112786619113	-0.366674340114791	0.109	0.376	1	Hematopoietic_cells	DAD1
0.000127200100700909	-0.589078919780014	0.047	0.27	1	Hematopoietic_cells	CYB5A
0.000132714928566301	-0.497510617080904	0.141	0.417	1	Hematopoietic_cells	PTMS
0.000133683614771701	-0.644434857585375	0.109	0.359	1	Hematopoietic_cells	ADM
0.000134290264384224	-0.426847547306433	0.297	0.626	1	Hematopoietic_cells	SLC25A6
0.000134845979465706	-0.275547578782876	0.094	0.357	1	Hematopoietic_cells	YWHAQ
0.000146034542580476	-0.672647191827623	0.047	0.262	1	Hematopoietic_cells	NFIB
0.000146316820175051	-0.523477425052969	0.109	0.366	1	Hematopoietic_cells	COX5B
0.000151530963943372	-0.517184347834881	0.047	0.268	1	Hematopoietic_cells	OSTC
0.000152018741347122	-0.321095824087504	0.078	0.33	1	Hematopoietic_cells	LIMA1
0.000156245855600519	1.01256298450547	0.547	0.456	1	Hematopoietic_cells	MT-CO1
0.000157035893783304	-0.546692285550067	0.062	0.295	1	Hematopoietic_cells	SRPX
0.000157707985247979	0.777480371176385	0.609	0.516	1	Hematopoietic_cells	MT-CO2
0.00015879454988138	0.688090098752229	0.656	0.662	1	Hematopoietic_cells	ATP5E
0.000173646026002654	-0.801240453062477	0.047	0.26	1	Hematopoietic_cells	TNFAIP2
0.000179619335757781	-0.58365463055521	0.047	0.257	1	Hematopoietic_cells	CANX
0.000183083580746808	-0.308068974224421	0.094	0.348	1	Hematopoietic_cells	C19orf53
0.000186542426117679	-0.355776388658285	0.5	0.765	1	Hematopoietic_cells	DUSP1
0.000191478517842003	-0.810255250237551	0.094	0.32	1	Hematopoietic_cells	MYC
0.000192443046584652	-0.409677157349802	0.188	0.466	1	Hematopoietic_cells	C12orf57
0.000199162653200139	0.317500306532804	0.969	0.948	1	Hematopoietic_cells	RPS20
0.000203992160456051	-0.755068421636774	0.047	0.256	1	Hematopoietic_cells	THBS1
0.00020822504707347	-0.498353100051545	0.094	0.341	1	Hematopoietic_cells	LY6E
0.00021152395387969	-0.582628433346618	0.047	0.265	1	Hematopoietic_cells	CSRP1
0.000212260748376331	-0.375082391848325	0.172	0.454	1	Hematopoietic_cells	SNX3
0.000212675308707384	-0.356334766649687	0.156	0.433	1	Hematopoietic_cells	POMP
0.000213625751787262	-0.72699120526816	0.203	0.456	1	Hematopoietic_cells	IER3
0.00022022074660757	-0.383952894548354	0.188	0.463	1	Hematopoietic_cells	LMNA
0.000221928583742415	-0.719337227070104	0.047	0.256	1	Hematopoietic_cells	UAP1
0.000254426138847625	-0.422381156524842	0.047	0.262	1	Hematopoietic_cells	DYNLRB1
0.000260195790118565	-0.672610385667603	0.062	0.275	1	Hematopoietic_cells	ARRDC3
0.000263941423959831	-0.276091080038693	0.234	0.552	1	Hematopoietic_cells	PSAP
0.000264407996777664	-0.495251655782978	0.078	0.301	1	Hematopoietic_cells	C11orf58
0.000265907070680906	-0.585874303806045	0.078	0.303	1	Hematopoietic_cells	LRP1
0.000271016849982935	-0.456457679803029	0.156	0.409	1	Hematopoietic_cells	CD9
0.000301277268037562	-0.443170191616058	0.062	0.279	1	Hematopoietic_cells	SPCS1
0.000306137959683615	-0.446626820862275	0.156	0.434	1	Hematopoietic_cells	NUPR1
0.000318449321750846	-0.566796872659886	0.047	0.253	1	Hematopoietic_cells	KLF4
0.000340760708867407	-0.46522947984524	0.047	0.251	1	Hematopoietic_cells	CYB5R3
0.000346159009871065	-0.328892011248454	0.062	0.278	1	Hematopoietic_cells	MTCH1
0.000349937980493842	-0.433510740404985	0.047	0.253	1	Hematopoietic_cells	CAMLG
0.000363883384131101	-0.398063345881723	0.172	0.446	1	Hematopoietic_cells	SEC61B
0.000369578126096145	-0.679413270914115	0.156	0.4	1	Hematopoietic_cells	IGFBP6
0.000370560457327478	-0.791018836131377	0.109	0.336	1	Hematopoietic_cells	C11orf96
0.000373623164341828	-0.481521143817277	0.078	0.303	1	Hematopoietic_cells	CD81
0.000384754360897968	-0.509678167645371	0.062	0.271	1	Hematopoietic_cells	CAMTA1
0.000388370477257677	-0.360645660919658	0.25	0.565	1	Hematopoietic_cells	SEC62
0.000407214883900269	-0.388899611439346	0.125	0.372	1	Hematopoietic_cells	RAB7A
0.000443251557407285	-0.305836733540878	0.109	0.361	1	Hematopoietic_cells	SEC11A
0.000448168219391742	-0.967846367783512	0.125	0.353	1	Hematopoietic_cells	RGS16
0.000449324465758999	-0.829640112651273	0.109	0.327	1	Hematopoietic_cells	ICAM1
0.000461038630492101	0.927372082928051	0.281	0.15	1	Hematopoietic_cells	FNBP1
0.000484201844247974	-1.03617166385521	0.281	0.508	1	Hematopoietic_cells	CXCL2
0.000486772646336612	-0.302194681755575	0.062	0.277	1	Hematopoietic_cells	TUBB4B
0.000500889179697979	-0.514787101898178	0.641	0.852	1	Hematopoietic_cells	JUNB
0.000521944725844203	-0.37653893824068	0.172	0.436	1	Hematopoietic_cells	SPRY1
0.000531633953560208	-0.504832577112005	0.062	0.267	1	Hematopoietic_cells	ATP5J2
0.000572698744363708	-0.391480584000269	0.078	0.298	1	Hematopoietic_cells	PRKAR1A
0.000575492218552874	0.561974203197571	0.75	0.718	1	Hematopoietic_cells	GAPDH
0.000575579301790244	-0.545102520607236	0.328	0.589	1	Hematopoietic_cells	DNAJA1
0.000617994543176172	-0.445812992258475	0.062	0.262	1	Hematopoietic_cells	ARL6IP4
0.00070197951392545	-0.517323913817441	0.094	0.307	1	Hematopoietic_cells	PDLIM1
0.000702018145193223	-0.278290849366408	0.109	0.34	1	Hematopoietic_cells	NUCKS1
0.00070803118552858	-0.519066299151118	0.109	0.331	1	Hematopoietic_cells	STOM
0.00071534261611258	-0.307703689233639	0.062	0.267	1	Hematopoietic_cells	EIF3D
0.000736598676943474	-0.411314776907134	0.078	0.287	1	Hematopoietic_cells	SF3B1
0.000741690404359732	-0.334347503313984	0.094	0.311	1	Hematopoietic_cells	FKBP1A
0.00082598010600612	-0.366445733058041	0.062	0.264	1	Hematopoietic_cells	CHMP4B
0.000855230365086053	-0.313380641206674	0.078	0.279	1	Hematopoietic_cells	BSG
0.000874957837806667	0.27268078518158	0.922	0.901	1	Hematopoietic_cells	FAU
0.000925819329607569	-0.269296186220191	0.062	0.263	1	Hematopoietic_cells	SRI
0.000935478325581123	0.748560553276991	0.5	0.36	1	Hematopoietic_cells	DDIT4
0.000968795542392515	-0.300121624039389	0.094	0.31	1	Hematopoietic_cells	CSDE1
0.000975160016808989	-0.518825392280435	0.078	0.275	1	Hematopoietic_cells	BTG2
0.000994176365285184	0.470049411260319	0.656	0.664	1	Hematopoietic_cells	RPL36AL
0.00104741536015121	-0.362604298681008	0.062	0.256	1	Hematopoietic_cells	P4HB
0.00107253080685292	-0.326338232027636	0.062	0.256	1	Hematopoietic_cells	VKORC1
0.00115922377838049	-1.19466233332555	0.359	0.58	1	Hematopoietic_cells	MT2A
0.00117113721526758	-0.288773971049577	0.062	0.255	1	Hematopoietic_cells	NDUFS4
0.00123379647005463	0.264877675901876	0.891	0.911	1	Hematopoietic_cells	RPL38
0.00129737400266437	-0.344291351738744	0.062	0.251	1	Hematopoietic_cells	MRFAP1
0.0013070298592057	-0.544836184721856	0.453	0.679	1	Hematopoietic_cells	GADD45B
0.00131516427562272	-0.325686397334173	0.156	0.394	1	Hematopoietic_cells	RPS27L
0.00134372200598417	-0.432171204654667	0.094	0.291	1	Hematopoietic_cells	CALR
0.00136066447071434	-0.365554603415037	0.172	0.405	1	Hematopoietic_cells	XIST
0.00137217343731657	-1.01736709555998	0.203	0.416	1	Hematopoietic_cells	TM4SF1
0.00146445157078145	-0.258254071861026	0.156	0.402	1	Hematopoietic_cells	POLR2L
0.00148036920582033	-0.364690152359339	0.219	0.464	1	Hematopoietic_cells	TUBA1B
0.00157233894580239	-0.371654730124972	0.188	0.434	1	Hematopoietic_cells	UBL5
0.0015763782374053	-0.964611457121698	0.078	0.257	1	Hematopoietic_cells	SERPINE1
0.00162428917167707	-0.519071168267465	0.141	0.361	1	Hematopoietic_cells	HSPA5
0.00169227553225889	-0.597213993993845	0.078	0.266	1	Hematopoietic_cells	GNG11
0.00170846577578177	-0.306596272906151	0.156	0.388	1	Hematopoietic_cells	HSP90B1
0.00177665146427176	-0.396860616018387	0.078	0.27	1	Hematopoietic_cells	CRABP2
0.00184176994462211	-0.408370433881213	0.172	0.402	1	Hematopoietic_cells	ARID5B
0.00213840580448645	-0.82552248569895	0.531	0.704	1	Hematopoietic_cells	CFD
0.00214690052576401	-0.404498154712235	0.125	0.328	1	Hematopoietic_cells	ATP5O
0.00223673190312155	0.458696232191735	0.672	0.704	1	Hematopoietic_cells	RPSA
0.0023325478352251	-0.290413069606063	0.094	0.287	1	Hematopoietic_cells	IL6ST
0.00237816244820974	0.391135196508852	0.984	0.982	1	Hematopoietic_cells	RPL41
0.00250341724204005	-0.45295291114219	0.094	0.282	1	Hematopoietic_cells	NDRG1
0.00264706325677368	-0.262396997750192	0.453	0.743	1	Hematopoietic_cells	BTF3
0.00266449712023447	-0.3702065062966	0.281	0.529	1	Hematopoietic_cells	CCNL1
0.00288902481050518	0.666379217102631	0.688	0.656	1	Hematopoietic_cells	HSPA8
0.0029175118960679	0.857003018991193	0.531	0.478	1	Hematopoietic_cells	PABPC1
0.0029820870916924	-0.316618435114459	0.078	0.256	1	Hematopoietic_cells	HSBP1
0.00309579575669926	-0.26287906518031	0.078	0.254	1	Hematopoietic_cells	SH3BGRL
0.00320910912921224	-0.350067291769133	0.078	0.251	1	Hematopoietic_cells	SRP9
0.00339695387565731	-0.258715471769541	0.172	0.399	1	Hematopoietic_cells	EIF3K
0.00340469937280781	-0.300880855303758	0.359	0.641	1	Hematopoietic_cells	EIF3E
0.00354102901105593	0.379656378550508	0.562	0.439	1	Hematopoietic_cells	CD44
0.00370485595013368	-0.306210099841189	0.078	0.254	1	Hematopoietic_cells	TMED10
0.00373599428321766	-0.328258082137147	0.422	0.69	1	Hematopoietic_cells	CIRBP
0.0039633231246338	0.392439879746745	0.75	0.796	1	Hematopoietic_cells	RPS21
0.00407889352968621	-0.388884174789726	0.156	0.351	1	Hematopoietic_cells	SERPINH1
0.00448767000617638	-0.322867113304122	0.094	0.264	1	Hematopoietic_cells	IGFBP5
0.00471505414832895	0.558176458195444	0.625	0.638	1	Hematopoietic_cells	OAZ1
0.00478399502291931	0.750957856721946	0.531	0.521	1	Hematopoietic_cells	HINT1
0.00481283010031089	0.250680177383792	0.953	0.954	1	Hematopoietic_cells	RPL18A
0.00485040025728306	-0.256667225406224	0.141	0.343	1	Hematopoietic_cells	SPCS2
0.00488211331070997	-0.259885412349424	0.109	0.288	1	Hematopoietic_cells	SOX4
0.00513048010281541	-0.26208345796886	0.156	0.355	1	Hematopoietic_cells	EIF1B
0.00576798740511754	-0.272409731053702	0.109	0.286	1	Hematopoietic_cells	CLIC4
0.00592222350534687	0.379318275051194	0.828	0.886	1	Hematopoietic_cells	HSP90AA1
0.0064871839396032	-0.250448948858786	0.453	0.727	1	Hematopoietic_cells	H3F3A
0.0069957438630076	-0.3745889043729	0.281	0.497	1	Hematopoietic_cells	IER2
0.00703503092392906	0.752594881341398	0.281	0.183	1	Hematopoietic_cells	PCF11
0.00733180266663079	-0.307104997216542	0.125	0.305	1	Hematopoietic_cells	DDAH2
0.00738394917813176	-0.274602532188157	0.734	0.862	1	Hematopoietic_cells	RPL5
0.00782945752887224	-0.287033554027298	0.203	0.415	1	Hematopoietic_cells	CYSTM1
0.0084891303102011	-0.305436358927946	0.125	0.295	1	Hematopoietic_cells	LAMTOR4
0.00943521097291875	0.934970743532795	0.266	0.175	1	Hematopoietic_cells	ELF1
0.00989276795932465	-0.286411204439427	0.094	0.252	1	Hematopoietic_cells	NDUFB2
5.05892466936819e-192	3.17998139766749	0.729	0.035	9.98328194253119e-188	Pericytes	RGS5
1.74514493985135e-105	1.32760192659753	0.271	0.006	3.44386902430265e-101	Pericytes	PPP1R14A
3.00013078818277e-95	2.65443353589962	0.615	0.063	5.92045809739988e-91	Pericytes	ACTA2
1.58141604516323e-45	1.82896162480697	0.844	0.273	3.12076642352511e-41	Pericytes	TAGLN
6.38840253711994e-39	2.09092927649619	0.375	0.054	1.26068735667525e-34	Pericytes	FABP4
2.2226438381267e-37	1.42530072711462	0.271	0.028	4.38616535015923e-33	Pericytes	GJA4
4.55100744217192e-36	1.19940178228983	0.323	0.043	8.98095808638208e-32	Pericytes	MCAM
1.96479177870611e-34	1.50848065674081	0.323	0.045	3.87732009609864e-30	Pericytes	TINAGL1
2.44532393530704e-28	1.37341098746989	0.385	0.078	4.8256022539349e-24	Pericytes	NDUFA4L2
6.3497273813025e-27	2.112912228036	0.385	0.083	1.25305520142624e-22	Pericytes	MT1A
4.31893619921837e-26	1.31644209553191	0.292	0.049	8.52298869553754e-22	Pericytes	STEAP4
1.48307863638492e-24	1.63077618058861	0.552	0.197	2.92670738104201e-20	Pericytes	TPM2
2.01033977207866e-21	1.371199466002	0.802	0.514	3.96720450622003e-17	Pericytes	CALD1
2.14979713386151e-21	1.22477620088911	0.896	0.638	4.2424096639623e-17	Pericytes	ADIRF
1.22041306707498e-20	1.61605291233027	0.292	0.061	2.40836314656576e-16	Pericytes	MT1M
1.19379070385028e-19	-1.52925536238498	0.427	0.791	2.35582657497814e-15	Pericytes	DCN
3.81969658622343e-18	1.1962174194316	0.302	0.072	7.53778924325332e-14	Pericytes	NOTCH3
8.86513984337205e-18	-0.647706307050699	0.833	0.975	1.74944669669104e-13	Pericytes	TMSB10
1.18883641548769e-17	-2.0360666685417	0.802	0.952	2.34604978232341e-13	Pericytes	APOD
1.4336967029571e-17	1.23800106241601	0.417	0.138	2.82925707361555e-13	Pericytes	MTHFD2
5.99216504082607e-17	1.41071585069093	0.562	0.251	1.18249384915662e-12	Pericytes	IGFBP5
1.44610750049315e-16	1.22031952882931	0.635	0.321	2.85374854147318e-12	Pericytes	C11orf96
2.39454215577265e-16	1.62192672580435	0.573	0.297	4.72538949020174e-12	Pericytes	MYL9
2.27764607169881e-15	-0.885903155169204	0.25	0.716	4.49470675789043e-11	Pericytes	S100A10
1.71878208388339e-14	-1.39513570692435	0.042	0.462	3.39184456433548e-10	Pericytes	LTBP4
1.3634535653809e-13	1.24884781954122	0.667	0.455	2.69063926592268e-09	Pericytes	2020-09-07
3.91800788856442e-13	0.952138245733256	0.271	0.076	7.73179676729303e-09	Pericytes	MEF2C
7.73267204784367e-13	-2.49950933081877	0.146	0.52	1.52596550192147e-08	Pericytes	PTGDS
9.79840545193144e-13	-0.910439451178659	0.469	0.784	1.93361733188415e-08	Pericytes	GSN
1.27856609054944e-12	-1.14874090221507	0.125	0.501	2.52312232309026e-08	Pericytes	ITM2A
1.3936358538218e-12	-1.29113432875801	0.24	0.599	2.75020099393194e-08	Pericytes	LUM
8.6526067085582e-12	-1.42640427076595	0.271	0.629	1.70750540786687e-07	Pericytes	CXCL14
2.12301723336862e-11	-1.40472698604929	0.021	0.362	4.18956220832964e-07	Pericytes	MFAP5
2.71867469015674e-11	-1.11737589326281	0.198	0.574	5.36503263355531e-07	Pericytes	CFH
7.29495459617989e-11	0.456048159828098	0.927	0.908	1.43958634001014e-06	Pericytes	RPL14
1.11390984112656e-10	-1.28213115748767	0.073	0.407	2.19818968047915e-06	Pericytes	SPON2
8.4820711018682e-10	-0.954555676443333	0.167	0.493	1.67385191124267e-05	Pericytes	C1S
8.93423764105141e-10	0.915343390332881	0.292	0.104	1.76308245608508e-05	Pericytes	GPX3
1.9676678927228e-09	-0.916979526144808	0.073	0.388	3.88299581949917e-05	Pericytes	LSP1
4.9239491351279e-09	0.76251531854162	0.771	0.569	9.71692122326141e-05	Pericytes	MT2A
8.12469776985397e-09	-0.677584245347079	0.448	0.781	0.000160332785790298	Pericytes	CST3
9.18027795811401e-09	-1.00843188341415	0.01	0.282	0.000181163605225422	Pericytes	OGN
1.64124460367024e-08	-0.993023260569496	0.062	0.355	0.000323883210088286	Pericytes	INSIG1
3.28131430316551e-08	-0.795793241966935	0.135	0.456	0.000647534564586681	Pericytes	CSTB
3.35867202335092e-08	-0.624583250491942	0.104	0.412	0.000662800337088071	Pericytes	SH3BGRL3
3.52155835592668e-08	-0.666506556576947	0.177	0.51	0.00069494432595857	Pericytes	FSTL1
4.15538783681749e-08	-0.774848268975498	0.062	0.345	0.000820024235717564	Pericytes	LY6E
5.2232026064009e-08	-0.7473561600501	0.25	0.551	0.00103074680234715	Pericytes	SEPP1
5.37453252435617e-08	-0.954212920597296	0.135	0.433	0.00106061024835645	Pericytes	IFI27
6.16333183022996e-08	-0.955230597207136	0.021	0.277	0.00121627190337758	Pericytes	FGL2
7.74242720730472e-08	-0.571148575359843	0.24	0.555	0.00152789058508951	Pericytes	PSAP
1.23865942030196e-07	0.280597520975595	0.969	0.941	0.0024443705000239	Pericytes	PTMA
1.39896203703923e-07	-0.87936671071392	0.479	0.731	0.00276071168389321	Pericytes	TIMP1
1.62968939827733e-07	-0.404202327655626	0.292	0.643	0.00321602905856048	Pericytes	SDCBP
1.6427027961007e-07	-0.939671203028095	0.031	0.274	0.00324170969782512	Pericytes	CRABP2
1.79933519292993e-07	-0.867689385759808	0.198	0.477	0.00355080806972792	Pericytes	SERPINF1
1.93754361377344e-07	1.35045872086048	0.51	0.361	0.00382354856742051	Pericytes	CYCS
2.53679444121957e-07	-0.909179233710084	0.021	0.258	0.0050061101503027	Pericytes	VCAN
2.75862564484554e-07	-0.763228496547444	0.198	0.489	0.00544387184753819	Pericytes	TXNIP
2.95111447859973e-07	-0.851704752572853	0.052	0.303	0.00582372931206871	Pericytes	MMP2
3.60936976852433e-07	0.866869503462134	0.302	0.138	0.00712273030120591	Pericytes	HES4
4.61353676556967e-07	0.87017022067476	0.521	0.342	0.00910435345317518	Pericytes	RGS16
4.97139211859006e-07	0.761371790064267	0.406	0.222	0.00981054520682563	Pericytes	CRYAB
5.29725795874978e-07	-0.525495196026607	0.271	0.582	0.0104536088557968	Pericytes	MYL12B
6.04303391083777e-07	-0.7012835531671	0.333	0.627	0.0119253231196473	Pericytes	ANXA1
6.26369055163323e-07	-0.796204267609542	0.104	0.369	0.012360766934593	Pericytes	ABCA8
6.7301191145494e-07	-0.80601472632496	0.062	0.306	0.0132812170606518	Pericytes	LRP1
7.14347418957115e-07	-0.539307866541396	0.781	0.93	0.0140969319656997	Pericytes	UBC
8.22917737620567e-07	-1.16931668044733	0.031	0.252	0.0162394586342043	Pericytes	STMN2
8.36865580097822e-07	-0.711485994463058	0.188	0.46	0.0165147053576504	Pericytes	MEG3
9.20285439522006e-07	-0.739321039613265	0.052	0.286	0.0181609128635273	Pericytes	EFEMP1
1.06385224631107e-06	-0.649168426767782	0.125	0.379	0.0209940602287026	Pericytes	S100A13
1.1420013935106e-06	-0.498015125658877	0.448	0.711	0.0225362554995381	Pericytes	ANXA2
1.522505155313e-06	0.470219294382431	0.865	0.751	0.0300451167349468	Pericytes	CALM2
1.55402471098952e-06	-0.740514031203611	0.094	0.341	0.0306671236466672	Pericytes	COL15A1
1.9944377803432e-06	-0.884037594273913	0.062	0.292	0.0393582351572926	Pericytes	CLU
2.38788461731504e-06	0.832155050350433	0.594	0.509	0.0471225150380951	Pericytes	DSTN
2.44609700480702e-06	-0.815936168251286	0.156	0.41	0.0482712782928616	Pericytes	CLEC2B
2.91126237709281e-06	-0.713674253593764	0.042	0.256	0.0574508517495495	Pericytes	KLF4
2.93604071311326e-06	-0.825372044709862	0.146	0.388	0.057939827432577	Pericytes	CCDC80
3.25467294996055e-06	-1.36467686193969	0.094	0.319	0.0642277159945214	Pericytes	CD74
3.90062854148816e-06	-1.00523560479455	0.083	0.303	0.0769750036377274	Pericytes	FN1
4.69773988365089e-06	-0.549424554819502	0.542	0.773	0.0927051988639667	Pericytes	ACTG1
4.87896805938641e-06	-0.77544754658741	0.115	0.344	0.0962815556839313	Pericytes	ZFP36L2
6.02431391894274e-06	0.28770611290578	0.458	0.265	0.118883810876416	Pericytes	IL6
6.14258925158158e-06	0.692222043024011	0.552	0.438	0.121217856290711	Pericytes	ITGB1
6.82402922226361e-06	0.761422904763128	0.521	0.393	0.13466539267215	Pericytes	ARID5B
8.21612619739127e-06	-0.39768118021947	0.625	0.845	0.162137034379319	Pericytes	ITM2B
8.49653018488233e-06	0.963994360202473	0.323	0.178	0.167670526668468	Pericytes	SNHG15
8.97591854402195e-06	-0.393765896675193	0.094	0.335	0.177130776547729	Pericytes	SPTBN1
1.16060863205014e-05	-0.488688772654787	0.125	0.366	0.229034507448774	Pericytes	AHNAK
1.26720870976191e-05	-0.409223584479832	0.115	0.354	0.250070966784415	Pericytes	BRK1
1.31367837665836e-05	0.565623051059174	0.677	0.618	0.25924129084976	Pericytes	IFITM2
1.32862105182036e-05	-0.476273874688232	0.188	0.453	0.26219007836623	Pericytes	EMP1
1.41442967822001e-05	-0.619657775420681	0.083	0.291	0.279123552699937	Pericytes	DAB2
1.41864118867249e-05	-0.583983101914691	0.115	0.33	0.279954652172628	Pericytes	REEP5
1.42338733736693e-05	-1.13053856976846	0.167	0.383	0.28089125715599	Pericytes	COL1A1
1.43138389068403e-05	-0.52652024842591	0.333	0.592	0.282469296987587	Pericytes	DNAJA1
2.02649634796267e-05	-0.425149514122498	0.083	0.305	0.399908789306954	Pericytes	CD81
2.05684227286285e-05	0.259741647098185	0.969	0.966	0.405897254126755	Pericytes	RPL23A
2.08066500568211e-05	0.252563095578047	0.979	0.977	0.410598432221308	Pericytes	RPS8
2.14215383915237e-05	-0.88025607330647	0.177	0.402	0.422732638618328	Pericytes	IGFBP6
2.36322049784146e-05	0.698006243078093	0.292	0.156	0.466357933044033	Pericytes	LPP
2.412268034998e-05	-0.631391665524201	0.073	0.272	0.476036974026505	Pericytes	CYB5A
2.41357300815642e-05	0.519223302459112	0.594	0.437	0.476294497429589	Pericytes	CD44
2.86948833365005e-05	0.717030764760444	0.562	0.407	0.566264827762501	Pericytes	APOE
3.13157802611132e-05	-0.385334061021638	0.062	0.26	0.617985607672807	Pericytes	ATP6V1F
3.99403370939544e-05	-0.450125942169272	0.188	0.422	0.788182612212096	Pericytes	PRNP
4.05460452827255e-05	0.3063608226563	0.854	0.876	0.800135657609305	Pericytes	RPS7
4.17512623083558e-05	-0.362242010361298	0.073	0.269	0.823919410393093	Pericytes	OSTC
4.22516569226794e-05	-0.368278254686526	0.188	0.431	0.833794197712154	Pericytes	UBE2B
4.46723573708641e-05	-0.622965450531591	0.073	0.259	0.881564300356632	Pericytes	LGALS3BP
5.30965660476416e-05	0.722337827224284	0.292	0.162	1	Pericytes	MAP1B
5.37172374386562e-05	-0.696879431930519	0.219	0.435	1	Pericytes	TGFBI
7.0270635064494e-05	-0.384975613566155	0.146	0.363	1	Pericytes	SEC11A
7.4185395481459e-05	-0.335408848877152	0.125	0.343	1	Pericytes	GNG5
8.19897917000042e-05	-0.472087140315932	0.125	0.325	1	Pericytes	COL6A3
9.57857737002692e-05	-0.377262684129816	0.125	0.333	1	Pericytes	PRDX5
9.67875706274182e-05	-0.333734926742427	0.885	0.933	1	Pericytes	S100A6
9.84308178386529e-05	-0.374088999735341	0.281	0.526	1	Pericytes	OST4
0.000102591211776312	-0.325609358651478	0.219	0.459	1	Pericytes	CD99
0.000106956840039873	-0.331454200275663	0.406	0.638	1	Pericytes	NBEAL1
0.000107719113813983	-1.12361704307956	0.125	0.313	1	Pericytes	HLA-DRA
0.00011213131321266	-0.648608673298897	0.365	0.575	1	Pericytes	HSPH1
0.000114694802393318	-0.33561762237187	0.073	0.262	1	Pericytes	TNFAIP2
0.000132292364743568	-0.44997176349301	0.104	0.298	1	Pericytes	EIF2S2
0.000133940494934347	0.79078102778027	0.302	0.178	1	Pericytes	MFGE8
0.000143093643428443	0.331473412452693	0.823	0.886	1	Pericytes	RPS5
0.000165095980794623	0.299661818776295	0.917	0.929	1	Pericytes	RPL18
0.000165534195903165	0.330765633526265	0.844	0.903	1	Pericytes	FAU
0.000171765575418101	-0.431686817842923	0.156	0.354	1	Pericytes	TIMP2
0.000180448425775514	-0.728852708156981	0.302	0.488	1	Pericytes	COL1A2
0.000187262725530565	0.816522698455245	0.354	0.237	1	Pericytes	SLC38A2
0.000199029265588445	-0.348735258106757	0.115	0.308	1	Pericytes	DDAH2
0.000215457831852561	0.745426276024955	0.75	0.683	1	Pericytes	CCL2
0.000219986018157055	1.14449841833684	0.302	0.185	1	Pericytes	C8orf4
0.000220987422067484	-0.313367093830221	0.177	0.387	1	Pericytes	SSR2
0.000238791487988757	-0.450253485319565	0.25	0.459	1	Pericytes	COL6A1
0.000260365144864452	-0.487087065647421	0.188	0.385	1	Pericytes	ENO1
0.000269951560344452	0.597155981394429	0.302	0.183	1	Pericytes	RBM25
0.000288287909528577	-0.456901756356792	0.083	0.251	1	Pericytes	PIM3
0.000300078013071377	-0.386701285514711	0.094	0.268	1	Pericytes	ATP5J2
0.000304201933206287	-0.336319496268263	0.094	0.273	1	Pericytes	PSMA1
0.00030964619547109	-0.498837568740313	0.229	0.426	1	Pericytes	PCOLCE
0.000310440987468853	-0.468570618989577	0.094	0.262	1	Pericytes	MXRA8
0.000312236143214872	-0.378102553459364	0.292	0.516	1	Pericytes	SERPING1
0.000326388173755998	-0.542199218708311	0.104	0.279	1	Pericytes	SLC3A2
0.000382899978811432	0.841500855087786	0.344	0.225	1	Pericytes	ADAMTS4
0.000402801963702637	0.79115172036932	0.281	0.169	1	Pericytes	TNS1
0.000428761410137021	-0.282619554586044	0.688	0.838	1	Pericytes	CD63
0.000461061347407091	0.713379446181621	0.562	0.473	1	Pericytes	CDKN1A
0.000519165879847559	-0.260699302677866	0.125	0.311	1	Pericytes	TRAM1
0.000535180253752574	-0.299202125952499	0.177	0.365	1	Pericytes	APP
0.000578773321112887	-0.782955117405328	0.292	0.475	1	Pericytes	COL3A1
0.000590441512399863	-0.280251603312178	0.667	0.828	1	Pericytes	SERF2
0.00060432999559809	-0.453493953867135	0.688	0.835	1	Pericytes	DNAJB1
0.000621755017684717	-0.348360906855128	0.135	0.317	1	Pericytes	HCFC1R1
0.000627945254557208	-0.355036418952996	0.094	0.257	1	Pericytes	VKORC1
0.000639376117781873	-0.274759721715315	0.156	0.353	1	Pericytes	RHOC
0.000673316633893579	-0.4764740090237	0.854	0.954	1	Pericytes	FTL
0.000680841357231084	-0.511710032940915	0.094	0.251	1	Pericytes	CD55
0.000740232296610413	0.912398628072849	0.271	0.163	1	Pericytes	TNFAIP3
0.000745383656588656	-0.359527438316322	0.094	0.257	1	Pericytes	JMJD1C
0.000808817358363934	-0.52793327678511	0.104	0.268	1	Pericytes	GNG11
0.000850446991677119	-0.617179936126453	0.135	0.301	1	Pericytes	ZNF302
0.000877583925856034	-0.392260021862672	0.167	0.356	1	Pericytes	BAG3
0.000948560790790643	-0.412351428904272	0.771	0.885	1	Pericytes	HSPA1B
0.000957528146181329	0.614314395449686	0.573	0.535	1	Pericytes	SPARCL1
0.000960175178590789	-0.278947543940192	0.177	0.364	1	Pericytes	SSR4
0.00114054403159248	-0.309321042033477	0.302	0.502	1	Pericytes	TCEB2
0.00117224282523427	-0.250853591685488	0.135	0.312	1	Pericytes	SERTAD1
0.00120180375890578	-0.322045734196203	0.198	0.389	1	Pericytes	FOXP1
0.00143470876794389	0.723691678972499	0.542	0.475	1	Pericytes	TIMP3
0.00149488011233766	-0.314715935250994	0.167	0.342	1	Pericytes	KLF10
0.00161541460949445	-0.276203723120729	0.24	0.437	1	Pericytes	PNISR
0.00166290490977989	-0.33542057883615	0.115	0.27	1	Pericytes	KRT10
0.00168387465012203	-0.365461926153412	0.958	0.992	1	Pericytes	TMSB4X
0.001771576420716	0.823881000640932	0.448	0.36	1	Pericytes	DDIT4
0.00194161233019001	-0.768024181966533	0.583	0.704	1	Pericytes	CFD
0.00206629891666828	-0.295865997654829	0.104	0.255	1	Pericytes	CACYBP
0.00216170809918656	-0.375113447759561	0.115	0.265	1	Pericytes	GADD45A
0.00255710868411448	-0.381788899782603	0.229	0.404	1	Pericytes	IRF1
0.00273464339657692	-0.428987736196625	0.115	0.256	1	Pericytes	UAP1
0.00275835904117643	-0.424992894550725	0.208	0.358	1	Pericytes	ADM
0.00280936940540976	-0.295650580492174	0.458	0.663	1	Pericytes	HSPA8
0.00285286987808523	-0.288423856741468	0.229	0.409	1	Pericytes	CD9
0.00343281266108251	-0.369206391272641	0.26	0.436	1	Pericytes	SPRY1
0.00351892945626354	0.642513616309801	0.312	0.219	1	Pericytes	COL18A1
0.00356861480104398	0.522765809016698	0.438	0.373	1	Pericytes	COX7B
0.0036328303810101	-0.347643412271988	0.167	0.322	1	Pericytes	FOSB
0.00375990019824452	-0.328177077720372	0.177	0.341	1	Pericytes	XBP1
0.00406870335808599	-0.314128432494955	0.146	0.294	1	Pericytes	SRPX
0.0040984962205244	-0.884178390093164	0.188	0.313	1	Pericytes	HLA-DRB1
0.00421475258322448	-0.265924708253968	0.198	0.372	1	Pericytes	RAB7A
0.00424145307880957	-0.505743836414167	0.146	0.282	1	Pericytes	NDRG1
0.00463726814195635	-0.276011310127317	0.49	0.661	1	Pericytes	SLC2A3
0.00543001819865831	-0.34285729605555	0.125	0.256	1	Pericytes	MRPL18
0.0058741417581373	-0.29734820607986	0.281	0.456	1	Pericytes	MARCKS
0.00599729306353268	-0.314395566711546	0.125	0.257	1	Pericytes	HSBP1
0.0064413349192366	-0.705899377948481	0.573	0.685	1	Pericytes	CYR61
0.00684564223125545	0.506196399282616	0.385	0.287	1	Pericytes	CPE
0.00688741031849565	0.759257505317322	0.333	0.265	1	Pericytes	LHFP
0.00922035313359334	-0.318678288211949	0.229	0.376	1	Pericytes	AC009501.4
0.0094688962993748	-0.253536073722638	0.135	0.27	1	Pericytes	SET
8.64985197414758e-224	2.78364602073094	0.768	0.031	1.70696178857828e-219	Schwann_cells	GPM6B
3.78810519019566e-171	2.7878226308572	0.579	0.022	7.47544678233212e-167	Schwann_cells	S100B
6.78395593087019e-134	1.23208027566345	0.253	0.002	1.33874586339792e-129	Schwann_cells	L1CAM
4.07492327393123e-125	1.47366041537984	0.337	0.008	8.04145358877588e-121	Schwann_cells	NRXN1
6.15592925472591e-111	1.69703059487756	0.4	0.016	1.21481107912761e-106	Schwann_cells	CADM1
7.79146327670448e-86	3.6848056381186	0.916	0.206	1.53756736302486e-81	Schwann_cells	CRYAB
3.77753967004265e-68	1.89287298828615	0.495	0.054	7.45459678486217e-64	Schwann_cells	CDH19
9.45395691660588e-61	1.44932913335287	0.305	0.02	1.865643857923e-56	Schwann_cells	SORBS2
6.61461502208321e-42	2.22554860452589	0.705	0.217	1.3053281284579e-37	Schwann_cells	PTN
1.09146455158287e-39	1.39198189919199	0.295	0.031	2.15389614609364e-35	Schwann_cells	ITGB8
2.61346969049881e-39	1.61332393008339	0.358	0.049	5.15742108723034e-35	Schwann_cells	PLP1
1.4259610774103e-33	1.55045730442234	0.284	0.036	2.8139915901615e-29	Schwann_cells	PGM2L1
3.01542981506555e-31	1.7420551747495	0.495	0.125	5.95064919705036e-27	Schwann_cells	AP1S2
8.95217252903835e-24	1.66531816560043	0.758	0.438	1.76662172688043e-19	Schwann_cells	PMP22
2.43368073346054e-22	1.53305240615182	0.726	0.393	4.80262555941102e-18	Schwann_cells	CD9
7.2027586596962e-21	1.32278611268288	0.453	0.139	1.42139239390445e-16	Schwann_cells	SCN7A
5.43143270501753e-19	1.33883978423486	0.337	0.085	1.07183893000816e-14	Schwann_cells	STK17A
5.07209963199586e-18	1.53764617154742	0.295	0.07	1.00092814137806e-13	Schwann_cells	RGS3
8.62790946752947e-17	1.32013222907946	0.411	0.141	1.70263165432227e-12	Schwann_cells	PLPP1
6.1975165753654e-16	1.29521004762717	0.663	0.407	1.22301792098261e-11	Schwann_cells	PRNP
1.11804323921247e-15	1.23377111969246	0.547	0.257	2.20634652826189e-11	Schwann_cells	FXYD1
3.75334892127318e-13	1.27486244438427	0.747	0.55	7.4068587612405e-09	Schwann_cells	S100A4
3.88476678519335e-13	-0.987967813985867	0.453	0.79	7.66619877390055e-09	Schwann_cells	DCN
5.45253265786434e-12	-0.497150797384831	0.821	0.962	1.07600279470295e-07	Schwann_cells	RPS28
7.39076664664846e-12	-0.447243109330932	0.905	0.971	1.45849389004961e-07	Schwann_cells	RPS15A
1.9862939876973e-11	1.51600258286273	0.832	0.825	3.91975255532186e-07	Schwann_cells	HSPB1
5.53709855996127e-11	-0.371969682120891	0.979	0.986	1.09269102982276e-06	Schwann_cells	RPL13
6.21012456696183e-11	-0.94732981359246	0.663	0.894	1.22550598204425e-06	Schwann_cells	ZFP36
9.40150427582168e-11	-0.316820848062902	1	0.996	1.85529285379065e-06	Schwann_cells	RPS27
2.59346540290218e-10	-0.548600461686988	0.737	0.924	5.11794462608715e-06	Schwann_cells	RPS29
2.92739530567334e-10	0.598230295821957	0.937	0.931	5.77692189621576e-06	Schwann_cells	S100A6
4.78199969607624e-10	0.956582659658601	0.642	0.464	9.43679820023684e-06	Schwann_cells	SPARC
4.87419652658569e-10	1.01980260881286	0.453	0.246	9.61873942556421e-06	Schwann_cells	HSBP1
6.0249545182224e-10	-0.664064017987542	0.358	0.741	1.18896452462601e-05	Schwann_cells	RPL36A
1.82681513852957e-09	-0.44747240089224	0.884	0.973	3.60503699437425e-05	Schwann_cells	TMSB10
2.02512428056645e-09	0.673112014698567	0.926	0.883	3.99638025526983e-05	Schwann_cells	HSP90AA1
2.85492783458603e-09	-0.419067477995891	0.842	0.954	5.63391458877207e-05	Schwann_cells	RPL12
3.2625412036249e-09	-0.361672755477874	0.895	0.968	6.43829881123338e-05	Schwann_cells	RPL23A
6.98378707849603e-09	0.871428442756093	0.474	0.254	0.000137818054207041	Schwann_cells	IGFBP5
1.62524661425131e-08	-1.12528661531525	0.137	0.432	0.000320726166856354	Schwann_cells	IFI27
1.63007557797308e-08	0.726298935348732	0.716	0.579	0.000321679114557208	Schwann_cells	DNAJA1
2.45617338751966e-08	0.464319235572548	0.926	0.873	0.00048470125629313	Schwann_cells	VIM
2.7252374050562e-08	-0.451944613377014	0.695	0.903	0.00053779834951379	Schwann_cells	RPLP0
2.99158291454797e-08	-0.625987533037117	0.284	0.643	0.000590358972356896	Schwann_cells	SDCBP
4.01382776089678e-08	-0.310455856762578	0.421	0.824	0.00079208877033537	Schwann_cells	UBB
4.38235464153009e-08	-0.631065148814601	0.326	0.666	0.000864813864959549	Schwann_cells	SLC2A3
5.40551483418962e-08	-1.0036648963956	0.305	0.597	0.00106672429737898	Schwann_cells	LUM
6.17832632335231e-08	1.33985520859892	0.453	0.279	0.00121923091665034	Schwann_cells	SOX4
6.78149825268691e-08	-0.793606188569888	0.105	0.406	0.00133826086518524	Schwann_cells	SPON2
6.94056325883743e-08	-0.46865101298567	0.263	0.616	0.00136965075349898	Schwann_cells	UQCRB
8.34871572773124e-08	-0.33515725212587	0.926	0.984	0.00164753556171048	Schwann_cells	RPL41
8.7980127346416e-08	-0.78586653610468	0.168	0.465	0.00173619983305417	Schwann_cells	CAV1
1.05947776277295e-07	0.909125199933841	0.558	0.395	0.00209077341705613	Schwann_cells	XIST
1.11554013119574e-07	0.894308906135749	0.863	0.82	0.00220140689490168	Schwann_cells	HSP90AB1
1.16918902938049e-07	0.855883048782935	0.653	0.533	0.00230727763057946	Schwann_cells	CNN3
1.42845414891542e-07	-1.15975066508704	0.316	0.561	0.00281891141746968	Schwann_cells	SOD2
1.58013810253979e-07	-0.791364294408699	0.326	0.664	0.00311824453155202	Schwann_cells	TXN
1.82686941098314e-07	0.530074158768975	0.842	0.857	0.00360514409563412	Schwann_cells	H3F3B
2.38197948239935e-07	-0.804285936439337	0.305	0.59	0.00470059831056688	Schwann_cells	LDHA
2.61379262174325e-07	-0.337465314681807	0.895	0.967	0.00515805835974813	Schwann_cells	RPL26
3.46627905996629e-07	-1.49724466659581	0.074	0.316	0.00684035509693747	Schwann_cells	HLA-DRB1
3.54802603805525e-07	-0.605077263680509	0.337	0.665	0.00700167458349823	Schwann_cells	CEBPD
4.44798643296654e-07	-0.350079158046457	0.821	0.943	0.00877765642681616	Schwann_cells	RPL37
4.51842578819234e-07	-1.06426768048001	0.063	0.297	0.00891666145041877	Schwann_cells	CPE
5.37729490557706e-07	-0.580237344450481	0.579	0.856	0.0106115537666658	Schwann_cells	JUNB
5.84779826498911e-07	-0.355614107822556	0.758	0.92	0.0115400450961295	Schwann_cells	RPL28
6.72108245137201e-07	-0.68477493448749	0.2	0.489	0.0132633841095375	Schwann_cells	TXNIP
7.35044934221719e-07	-0.575161672062195	0.274	0.571	0.0145053767319314	Schwann_cells	CFH
7.92394058386145e-07	-0.426413867829858	0.558	0.803	0.0156371043481922	Schwann_cells	RPS21
8.02430308364423e-07	0.52402200176698	0.726	0.688	0.0158351597052635	Schwann_cells	HMGB1
8.8877650779566e-07	-0.329029479856767	0.811	0.945	0.0175391156048396	Schwann_cells	RPL36
9.13744692891419e-07	-0.416667352070206	0.568	0.864	0.0180318377695193	Schwann_cells	RPL23
9.30726190983218e-07	-0.952299961202618	0.126	0.384	0.0183669506528628	Schwann_cells	COL1A1
9.74375446247417e-07	0.842061221782801	0.263	0.116	0.0192283250562465	Schwann_cells	STMN1
1.00155364018025e-06	-0.77451864393349	0.032	0.263	0.019764659535317	Schwann_cells	TNFAIP2
1.04606441906715e-06	-0.7801339423918	0.042	0.274	0.0206430352458711	Schwann_cells	REL
1.1547829835202e-06	-0.716984395380659	0.074	0.315	0.0227884873967877	Schwann_cells	IFITM1
1.27603971201822e-06	-0.594906688605552	0.168	0.457	0.0251813676769675	Schwann_cells	FGF7
1.31980856032173e-06	-0.548542759573502	0.137	0.411	0.026045102129389	Schwann_cells	SH3BGRL3
1.32203700992813e-06	-0.623074883633424	0.263	0.545	0.0260890783539218	Schwann_cells	SPARCL1
1.51117699430803e-06	-0.521804760239343	0.221	0.521	0.0298215668056746	Schwann_cells	DSTN
1.57536311303942e-06	-0.299159648939234	0.968	0.992	0.0310882156727198	Schwann_cells	RPS18
1.69465103978915e-06	-0.805878529837917	0.221	0.486	0.0334422436191991	Schwann_cells	CXCL12
1.97618394987742e-06	-0.797943141144753	0.147	0.41	0.038998014066881	Schwann_cells	CLEC2B
2.19202424637924e-06	-0.265568238151141	1	0.994	0.0432574064780479	Schwann_cells	RPL34
2.26958613229423e-06	-0.343269380460529	0.916	0.975	0.0447880127346943	Schwann_cells	RPS19
2.39186430447128e-06	0.547029152609175	0.705	0.683	0.0472010501844363	Schwann_cells	CIRBP
2.46718363688964e-06	-0.304496045013706	0.926	0.977	0.0486874018903802	Schwann_cells	RPL31
2.57570241571829e-06	-0.706206910099654	0.053	0.278	0.0508289114717848	Schwann_cells	BTG2
2.69517052320921e-06	-1.01552973477634	0.095	0.329	0.0531864951050105	Schwann_cells	ICAM1
2.83916286986767e-06	-0.355731669813023	0.716	0.89	0.0560280400739687	Schwann_cells	RPS5
3.23762504268206e-06	-0.687992058995805	0.421	0.694	0.0638912925922879	Schwann_cells	CCL2
3.28209349296612e-06	-0.523513876618249	0.168	0.436	0.0647688329901935	Schwann_cells	TGFBI
3.43902878192373e-06	-0.516595794784279	0.063	0.288	0.0678657939824829	Schwann_cells	NOP10
3.66553270919854e-06	1.22475003998012	0.337	0.181	0.072335622483324	Schwann_cells	BIRC3
3.77827224526695e-06	-0.453377019191528	0.989	0.991	0.074560424488098	Schwann_cells	TMSB4X
4.28650475092173e-06	-0.576705689639726	0.105	0.343	0.0845898847546893	Schwann_cells	LY6E
4.41079511843059e-06	-0.481621662077151	0.558	0.801	0.0870426308671094	Schwann_cells	LAPTM4A
4.61354283761892e-06	-0.761649589293227	0.305	0.561	0.0910436543575718	Schwann_cells	SOCS3
4.86500360377432e-06	-0.59347372575521	0.368	0.634	0.0960059811168824	Schwann_cells	HLA-A
5.04366425713361e-06	-0.955528277277372	0.168	0.406	0.0995316704502746	Schwann_cells	IRF1
5.27362641004802e-06	-0.530874149574513	0.179	0.454	0.104069743575888	Schwann_cells	CSTB
5.4102288101185e-06	-0.714827636609756	0.116	0.345	0.106765455338878	Schwann_cells	IGFBP4
5.69373017482582e-06	-0.295452801350275	0.811	0.954	0.112360071270013	Schwann_cells	RPL19
5.75549978470792e-06	-0.551320425099955	0.232	0.505	0.113579032751426	Schwann_cells	TFPI
6.56612701089115e-06	-0.431226497200754	0.863	0.949	0.129575950432926	Schwann_cells	RPS2
7.72626882118668e-06	-0.618702734048638	0.095	0.321	0.152470188917298	Schwann_cells	PLPP3
7.99788129237925e-06	-0.474711077890791	0.168	0.428	0.157830189423812	Schwann_cells	PCOLCE
8.1038633566717e-06	-1.31489522372388	0.095	0.314	0.159921639480559	Schwann_cells	HLA-DRA
8.47336069417788e-06	0.828002252828775	0.274	0.134	0.167213299938906	Schwann_cells	NDRG2
8.54776116019472e-06	-0.304776463592765	0.295	0.581	0.168681518735283	Schwann_cells	RPL17
9.01778209242851e-06	-0.899282889071884	0.211	0.455	0.177956911811984	Schwann_cells	TSC22D1
9.45237127788575e-06	-1.05737535716594	0.095	0.303	0.186533094797797	Schwann_cells	FN1
1.02701976444557e-05	-0.487983907585198	0.337	0.617	0.202672080315689	Schwann_cells	RPS10
1.11854304642946e-05	-0.712925706753102	0.126	0.353	0.22073328478239	Schwann_cells	INSIG1
1.14442075581776e-05	1.00260967715631	0.263	0.127	0.225839991953077	Schwann_cells	CTSC
1.32734474445579e-05	-0.40823186656068	0.126	0.366	0.261938211870906	Schwann_cells	GPX1
1.36205993052525e-05	-0.498803296189322	0.263	0.517	0.268788906689853	Schwann_cells	SERPING1
1.43950676614303e-05	0.64111882228608	0.716	0.701	0.284072265230666	Schwann_cells	S100A10
1.49417950569662e-05	-0.498696717155155	0.095	0.314	0.294861383654172	Schwann_cells	RSRP1
1.9060063312341e-05	-0.292537783931832	0.916	0.966	0.376131289405738	Schwann_cells	RPS12
1.93674739086086e-05	-1.16568853912151	0.095	0.298	0.382197730112482	Schwann_cells	TAGLN
1.96626310622883e-05	0.914076083645024	0.263	0.133	0.388022361383197	Schwann_cells	FNIP1
2.05547552534491e-05	-0.567970521421578	0.158	0.39	0.405627540171565	Schwann_cells	FOXP1
2.14233443478949e-05	-0.524106808476307	0.253	0.491	0.422768277361357	Schwann_cells	C1S
2.19869664674748e-05	-0.464508641319987	0.389	0.644	0.433890796269147	Schwann_cells	NR4A1
2.22422265774418e-05	-0.372853661836658	0.189	0.448	0.438928099279236	Schwann_cells	C14orf2
2.22751367585601e-05	-0.834096751035491	0.253	0.476	0.439577548793426	Schwann_cells	COL3A1
2.24440533564834e-05	-0.543838303642336	0.084	0.298	0.442910948936844	Schwann_cells	BNIP3L
2.41244090414132e-05	-0.331755478769487	0.253	0.54	0.476071088023249	Schwann_cells	CHCHD2
2.52946250968867e-05	-0.681417073472753	0.105	0.308	0.499164131661962	Schwann_cells	PDLIM1
2.6049664915592e-05	-0.413351851076825	0.632	0.851	0.514064087444293	Schwann_cells	IFITM3
2.66023483353867e-05	-0.560336497049974	0.063	0.259	0.524970742050521	Schwann_cells	EPHX1
2.78705693328627e-05	-0.607656936328543	0.442	0.708	0.549997815214712	Schwann_cells	CFD
2.83805626319903e-05	-0.566426719485084	0.116	0.34	0.560062022979697	Schwann_cells	COL15A1
2.92036352594086e-05	0.838621430977276	0.263	0.136	0.576304538209169	Schwann_cells	PHLDA1
2.97475985393568e-05	-0.630989386532399	0.516	0.768	0.587039109575668	Schwann_cells	DUSP1
3.51399122703151e-05	-0.287791204810015	0.937	0.966	0.693451028742399	Schwann_cells	RPS14
3.6377933734783e-05	0.86033606571891	0.295	0.164	0.717882144322208	Schwann_cells	SGCE
3.74727309888052e-05	-0.310143384144171	0.326	0.629	0.739486873333082	Schwann_cells	SLC25A6
4.0013378453307e-05	-0.692254797077882	0.179	0.402	0.789624010397561	Schwann_cells	IGFBP6
4.28404318831726e-05	-0.308698739773554	0.547	0.821	0.845413082782528	Schwann_cells	RPL4
5.01421826189082e-05	-1.48835264733971	0.084	0.277	0.989505831801534	Schwann_cells	IL6
5.11589153359425e-05	-0.283826642051049	0.842	0.958	1	Schwann_cells	RPL18A
5.16641203066358e-05	-0.478002400937203	0.211	0.443	1	Schwann_cells	YBX3
5.87421608370328e-05	-0.253015510199943	0.832	0.955	1	Schwann_cells	RPL37A
6.36961423438881e-05	1.14142224934352	0.337	0.204	1	Schwann_cells	RCAN1
6.397835478354e-05	-0.820821229294879	0.211	0.418	1	Schwann_cells	APOE
6.97227736519176e-05	-0.391883342772724	0.2	0.436	1	Schwann_cells	NUPR1
7.01513780298244e-05	-0.289463819908136	0.8	0.925	1	Schwann_cells	TPT1
7.66001521328524e-05	-0.250190647459779	0.316	0.579	1	Schwann_cells	GLTSCR2
7.70382679860509e-05	0.850638138515683	0.253	0.13	1	Schwann_cells	PLCG2
7.77071336735667e-05	-1.00462936665556	0.126	0.318	1	Schwann_cells	CD74
8.32078175915913e-05	-0.685695731842187	0.137	0.337	1	Schwann_cells	C11orf96
8.68926083337345e-05	0.662115435739487	0.589	0.491	1	Schwann_cells	CD59
8.75698724069132e-05	0.58128270076102	0.547	0.447	1	Schwann_cells	MARCKS
8.81968663657314e-05	0.649073550033924	0.547	0.464	1	Schwann_cells	SOD1
9.03242247176416e-05	-0.431308981464769	0.074	0.258	1	Schwann_cells	P4HB
9.30771466091824e-05	-0.663747786536727	0.158	0.357	1	Schwann_cells	MFAP5
9.72413676779288e-05	-0.321166613603719	0.242	0.497	1	Schwann_cells	ITM2A
9.80881649185792e-05	-0.401403557474936	0.211	0.434	1	Schwann_cells	POMP
0.000103185216545101	-0.299718583714979	0.842	0.941	1	Schwann_cells	RPS16
0.000110511176975633	-0.35799951493561	0.2	0.431	1	Schwann_cells	UBE2B
0.00011089312927674	0.929516592721206	0.347	0.223	1	Schwann_cells	RHOB
0.000118449293220573	-0.285481703984847	0.221	0.464	1	Schwann_cells	BHLHE40
0.000126380153051646	0.869370234528849	0.305	0.182	1	Schwann_cells	SPTSSA
0.000130548748461129	-0.260576155213911	0.263	0.526	1	Schwann_cells	OST4
0.000130569212865311	-0.308768136455099	0.179	0.408	1	Schwann_cells	EIF3L
0.000136126547324069	-0.801019704938811	0.295	0.51	1	Schwann_cells	CXCL2
0.000136889163247733	-0.440325415373362	0.211	0.443	1	Schwann_cells	PTRF
0.000149026974896402	-0.360610240631176	0.095	0.278	1	Schwann_cells	EIF4B
0.000157709974139086	-0.256819701020681	0.884	0.95	1	Schwann_cells	RPL35
0.000165516545869735	-0.435562377453657	0.105	0.29	1	Schwann_cells	DAB2
0.000165712733413994	-0.528749301598489	0.558	0.76	1	Schwann_cells	NFKBIA
0.000168764633445206	-0.718404489814492	0.211	0.41	1	Schwann_cells	NNMT
0.000169081446074902	-0.253978986496184	0.884	0.945	1	Schwann_cells	RPS23
0.000182554220013313	-0.45994914213853	0.168	0.378	1	Schwann_cells	AC009501.4
0.000189790200349119	-0.343205759990583	0.179	0.385	1	Schwann_cells	LSP1
0.000198090865777126	-0.273006740552398	0.442	0.73	1	Schwann_cells	MYL6
0.000205930545094944	-0.466482522207632	0.095	0.273	1	Schwann_cells	TMEM50A
0.000214616140978741	-0.654913041153999	0.105	0.284	1	Schwann_cells	EFEMP1
0.000215133320325886	0.683183217644479	0.505	0.428	1	Schwann_cells	CALM1
0.000226092390271082	-0.460429373786292	0.126	0.313	1	Schwann_cells	FKBP1A
0.000227606090472999	-0.452187575223379	0.137	0.325	1	Schwann_cells	COL6A3
0.000233057460938949	-0.267544703816994	0.695	0.864	1	Schwann_cells	GNB2L1
0.000238699412592419	0.643186280141905	0.495	0.445	1	Schwann_cells	YWHAE
0.000243143100349815	-0.312824702739169	0.126	0.323	1	Schwann_cells	ATP5D
0.00024697059818948	-0.29229001978682	0.242	0.477	1	Schwann_cells	COX6C
0.000254267227430918	0.335706757800191	0.947	0.948	1	Schwann_cells	EIF1
0.000261598544642841	-0.459674272907998	0.095	0.272	1	Schwann_cells	CRABP2
0.000283567180150135	-0.265028028327678	0.168	0.377	1	Schwann_cells	S100A13
0.000297860187110273	0.829459142098361	0.263	0.151	1	Schwann_cells	TNFRSF12A
0.000322586261235012	-0.264660580710923	0.168	0.367	1	Schwann_cells	C1R
0.000334074553439955	-0.489833941971824	0.158	0.36	1	Schwann_cells	ADM
0.000340578686855525	-0.297922161551413	0.084	0.257	1	Schwann_cells	VKORC1
0.000370391302549156	-0.384368713913606	0.084	0.253	1	Schwann_cells	ATP1B3
0.000373072573695881	-0.340648402694731	0.305	0.531	1	Schwann_cells	CALD1
0.000378502203245903	-0.413383683031549	0.253	0.471	1	Schwann_cells	MT-ND3
0.000428127342960891	0.807588334570217	0.379	0.28	1	Schwann_cells	CLIC4
0.000435779226629727	-0.857978923013227	0.095	0.258	1	Schwann_cells	SERPINE1
0.000444156228309595	-0.408329123003304	0.274	0.475	1	Schwann_cells	SERPINF1
0.000453576419844683	-0.359420296417795	0.326	0.549	1	Schwann_cells	SEPP1
0.000462700506348916	-0.406886645423143	0.505	0.73	1	Schwann_cells	TIMP1
0.00049596127839585	-0.323716507118691	0.505	0.739	1	Schwann_cells	EEF2
0.000517630158017545	-0.528644753366347	0.379	0.568	1	Schwann_cells	HLA-E
0.000540409743920829	-0.830155045490371	0.137	0.306	1	Schwann_cells	CXCL3
0.000584534390763746	0.770707546602678	0.463	0.396	1	Schwann_cells	RAN
0.000601883998114034	-0.32394235662634	0.105	0.273	1	Schwann_cells	LHFP
0.000625325121906036	-0.262093578287425	0.295	0.533	1	Schwann_cells	GPX4
0.000629709192545097	-0.254023160191572	0.116	0.296	1	Schwann_cells	RABAC1
0.00064442970462486	-0.260391255194742	0.421	0.685	1	Schwann_cells	COX7C
0.000655073153373195	-0.257284518896564	0.6	0.841	1	Schwann_cells	CD63
0.000711378484303841	-0.344240052235249	0.095	0.255	1	Schwann_cells	RWDD1
0.000723736660211169	-0.273324844794719	0.232	0.459	1	Schwann_cells	CD99
0.000725597967193493	-0.25061893477761	0.147	0.328	1	Schwann_cells	BZW1
0.000777813781649331	-0.280888312205582	0.232	0.436	1	Schwann_cells	SPRY1
0.000801919159916024	-0.26579592697644	0.274	0.506	1	Schwann_cells	SEC61G
0.000810726282172596	0.602109860268893	0.526	0.478	1	Schwann_cells	SON
0.000815944533912438	-0.462355425360136	0.116	0.275	1	Schwann_cells	DDX21
0.000834333350732119	-0.628989988169554	0.274	0.466	1	Schwann_cells	CTGF
0.000871919923714416	0.748331328495899	0.368	0.265	1	Schwann_cells	TUBA1A
0.000942337988507293	-0.417297733456553	0.158	0.331	1	Schwann_cells	STOM
0.0011701174769223	0.471269685208185	0.579	0.557	1	Schwann_cells	PPDPF
0.00127195700976884	-0.25563701064931	0.221	0.429	1	Schwann_cells	C4orf3
0.00128017854070914	-0.3395217422451	0.126	0.287	1	Schwann_cells	PPP1CB
0.00128448460482522	-0.323517570038081	0.211	0.403	1	Schwann_cells	ARID5B
0.00131181342137536	0.488307642179086	0.611	0.575	1	Schwann_cells	HSPE1
0.00147029475733302	0.600047809368803	0.663	0.656	1	Schwann_cells	HSPA8
0.00173775255778639	-0.911411599731883	0.253	0.417	1	Schwann_cells	TM4SF1
0.00184253112883712	-0.277215386787627	0.126	0.281	1	Schwann_cells	EIF3I
0.0018969229958487	0.487290726578953	0.547	0.458	1	Schwann_cells	ATF3
0.00206581720510653	0.842645986595484	0.326	0.245	1	Schwann_cells	ANKRD10
0.00208303546874217	-0.302476432395914	0.105	0.252	1	Schwann_cells	SLC25A37
0.00210134569275664	-0.389841813441708	0.274	0.458	1	Schwann_cells	COL6A1
0.002142599819976	-0.388546858678518	0.116	0.261	1	Schwann_cells	MXRA8
0.00222786281834776	-0.379979083327287	0.105	0.251	1	Schwann_cells	CD55
0.00223344874681528	0.705234977528114	0.579	0.619	1	Schwann_cells	ANXA1
0.00224815851168059	-0.499311583979906	0.126	0.275	1	Schwann_cells	ARRDC3
0.00225878953588183	0.706962954541315	0.495	0.417	1	Schwann_cells	SOD3
0.00247238924126505	0.755935299398496	0.474	0.444	1	Schwann_cells	EMP1
0.00249781049585194	-0.336895012875241	0.126	0.281	1	Schwann_cells	PKM
0.00267441484252625	0.629733334578709	0.326	0.239	1	Schwann_cells	APLP2
0.00275572597234774	-0.306413528485522	0.316	0.505	1	Schwann_cells	FSTL1
0.00286239514047187	-0.303397381450441	0.126	0.278	1	Schwann_cells	OGN
0.00294218810406775	-0.847834677078013	0.421	0.581	1	Schwann_cells	MT2A
0.00301582245147686	-0.313654586721701	0.116	0.257	1	Schwann_cells	COX8A
0.00302117300486881	0.802158329647772	0.284	0.197	1	Schwann_cells	ARF6
0.00319807901016896	0.7291612982406	0.284	0.193	1	Schwann_cells	AHSA1
0.00350299088986751	-0.717479467204498	0.958	0.947	1	Schwann_cells	APOD
0.00374264643916243	-0.25978499155709	0.147	0.302	1	Schwann_cells	UQCR11
0.00395879655117868	0.614174523921531	0.653	0.675	1	Schwann_cells	GADD45B
0.00408882192012163	0.661622038211006	0.484	0.458	1	Schwann_cells	TUBA1B
0.00449862010660545	-0.262066870914422	0.147	0.293	1	Schwann_cells	SNRPE
0.00466221648788961	-0.251124524694075	0.126	0.265	1	Schwann_cells	PGAM1
0.00541091632222001	-0.779464922528676	0.368	0.513	1	Schwann_cells	PTGDS
0.00562176865892371	0.61803305388693	0.316	0.239	1	Schwann_cells	SARAF
0.00571798712495069	-0.286187116917415	0.295	0.485	1	Schwann_cells	PABPC1
0.00610632063814902	-0.310489574693863	0.337	0.53	1	Schwann_cells	CCNL1
0.00635180980666872	0.528976258722188	0.295	0.2	1	Schwann_cells	MATN2
0.00642550175582809	-0.314823496289677	0.137	0.27	1	Schwann_cells	CTSL
0.00647042550254314	-0.396139037601428	0.158	0.301	1	Schwann_cells	ZNF302
0.00667415165429455	0.514363901431925	0.453	0.43	1	Schwann_cells	PNISR
0.00742383910112592	1.64874450155452	0.368	0.288	1	Schwann_cells	HSPA6
0.00744578364322297	-0.349305041489744	0.126	0.267	1	Schwann_cells	GNG11
0.0076222743926706	-0.341056454304471	0.126	0.256	1	Schwann_cells	UAP1
0.00794683544520708	-0.375507281090375	0.168	0.302	1	Schwann_cells	LRP1
0.00805221299137639	1.06624328869949	0.337	0.271	1	Schwann_cells	SLC3A2
0.00828282450492189	-0.388142319582386	0.147	0.282	1	Schwann_cells	NDRG1
0.00829041392535309	-0.391233807337643	0.189	0.328	1	Schwann_cells	EIF4A3
0	1.98339466680739	0.626	0.009	0	APCs	TYROBP
4.41609806263235e-303	2.57733883952755	0.622	0.015	8.71472791679868e-299	APCs	C15orf48
1.30145289251638e-277	2.04122284853683	0.557	0.011	2.56828713809183e-273	APCs	GPR183
2.57312039972261e-220	1.54786225375423	0.426	0.007	5.0777957968126e-216	APCs	BCAT1
3.34256561653564e-220	2.08068398121978	0.557	0.025	6.59621898767143e-216	APCs	MIR155HG
2.59164156891277e-200	1.34447795389392	0.404	0.008	5.11434547209247e-196	APCs	SAMSN1
2.06159146667429e-192	2.07403206703265	0.383	0.007	4.06834460033505e-188	APCs	BCL2A1
6.22896458674086e-190	1.60864731428062	0.413	0.011	1.22922387154744e-185	APCs	FCER1G
4.21593036539809e-178	1.37077017746834	0.439	0.017	8.3197169830766e-174	APCs	CYTIP
2.03009478339716e-174	1.17922272863385	0.326	0.004	4.00618904555595e-170	APCs	SPI1
2.54969526357762e-170	2.22592073068876	0.6	0.056	5.03156863314408e-166	APCs	CD83
4.83099004965339e-169	1.79301704660228	0.33	0.005	9.53347576398601e-165	APCs	SDS
4.63596550781169e-161	1.9568012300206	0.317	0.005	9.1486143331156e-157	APCs	CCR7
1.71162412361393e-156	1.12400805307594	0.33	0.008	3.37771904553973e-152	APCs	FCGR2A
3.68542383863092e-155	2.15980484408481	0.865	0.173	7.27281540315425e-151	APCs	SRGN
1.14778545490469e-154	1.50113016284071	0.513	0.041	2.26503981670892e-150	APCs	BASP1
1.43724541902032e-150	1.127337571527	0.304	0.006	2.8362601098947e-146	APCs	LST1
8.7842311325857e-150	2.80376744576289	0.365	0.014	1.73348017170446e-145	APCs	MMP9
2.93879337345915e-148	2.05595095246101	0.752	0.131	5.79941484318429e-144	APCs	SERPINB9
5.93530706089754e-137	0.964084200677204	0.278	0.005	1.17127349539752e-132	APCs	CSF2RA
1.43215624078344e-134	4.15638609833282	0.961	0.445	2.82621712556204e-130	APCs	CXCL8
2.11944287890087e-129	2.13200605200237	0.361	0.019	4.18250857722298e-125	APCs	RGS1
9.05215457858869e-123	1.41118934093097	0.391	0.027	1.78635218453869e-118	APCs	GLIPR1
1.9822684940537e-120	1.04545503126191	0.378	0.025	3.91180864616557e-116	APCs	LAPTM5
3.4912132481558e-119	1.32489493483648	0.339	0.019	6.88956022391065e-115	APCs	HIF1A-AS2
2.76857642582156e-118	2.49541270515846	0.861	0.261	5.46350871871626e-114	APCs	HLA-DRA
1.11598255767695e-110	1.13999336570131	0.391	0.033	2.20227997931968e-106	APCs	FAM49A
3.38103086672937e-109	1.72945414022823	0.548	0.079	6.67212631240374e-105	APCs	SLC5A3
1.64995092877051e-107	1.28346736892572	0.252	0.008	3.25601316283573e-103	APCs	EREG
3.72778746885755e-107	0.991892956136744	0.309	0.017	7.35641579104349e-103	APCs	PDE4B
4.07902983310236e-107	1.02849239904193	0.27	0.011	8.04955747264419e-103	APCs	RNF144B
7.00857756033505e-107	2.01122650212105	0.6	0.105	1.38307269575652e-102	APCs	HLA-DQA1
2.28947941912126e-104	1.36672491016597	0.461	0.052	4.5180586856939e-100	APCs	CXCR4
1.08568545099573e-103	1.40027160670928	0.5	0.066	2.14249166899498e-99	APCs	STK4
1.1800195263564e-100	-2.48178228211463	0.37	0.934	2.32865053331173e-96	APCs	IGFBP7
1.30038136024502e-100	1.18731784616625	0.348	0.027	2.56617257630753e-96	APCs	PTGIR
1.64409629422148e-99	1.31716329162484	1	0.992	3.24445962701667e-95	APCs	MALAT1
1.59160538567784e-98	2.06767353955906	0.704	0.184	3.14087406809666e-94	APCs	HLA-DPB1
1.6340488590756e-94	1.33717366652644	0.47	0.065	3.22463201849978e-90	APCs	CTD-3252C9.4
8.38363759239383e-94	-2.01158104680209	0.235	0.894	1.654427042483e-89	APCs	IFITM3
2.13404487884797e-93	2.19875709655475	0.978	0.691	4.21132416391858e-89	APCs	SAT1
7.72499501272075e-81	1.37887302062833	0.67	0.185	1.52445051581031e-76	APCs	NINJ1
2.56289685179796e-80	1.48720013498181	0.717	0.23	5.05762064733809e-76	APCs	REL
1.10992892107859e-79	1.93137077432317	1	0.973	2.1903337328565e-75	APCs	FTH1
8.43998260283042e-79	-1.68910678361072	0.352	0.878	1.66554616684255e-74	APCs	ITM2B
1.42558886059014e-78	-3.30153780301627	0.757	0.963	2.81325705748858e-74	APCs	APOD
7.18968004470648e-78	1.48323969324209	0.9	0.421	1.41881146002238e-73	APCs	MT-CO1
5.60620024258003e-77	-1.32124418077258	0.652	0.955	1.10632755587074e-72	APCs	S100A6
1.19582895164752e-75	1.23762330684739	0.496	0.098	2.35984885318122e-71	APCs	ARL8B
4.58179369592866e-69	1.49801330937248	0.574	0.144	9.04171167954562e-65	APCs	HLA-DPA1
2.20308394456152e-67	-2.08896634684036	0.296	0.814	4.34756585619771e-63	APCs	GSN
1.95150586977331e-66	0.882540819358591	0.261	0.025	3.85110168341066e-62	APCs	KYNU
2.6566323943268e-65	1.55510008979088	0.778	0.27	5.24259836696452e-61	APCs	HLA-DRB1
5.40897044517387e-65	-2.47078966941965	0.409	0.81	1.06740622765061e-60	APCs	DCN
1.77266968722686e-64	1.27105894898097	0.861	0.407	3.49818636077348e-60	APCs	CD44
2.71836905688012e-63	1.19237390896626	0.513	0.123	5.36442949684723e-59	APCs	FNBP1
3.02670537649181e-62	-1.27156652747686	0.583	0.901	5.97290038996893e-58	APCs	ACTB
1.03713008665645e-61	-1.23107421455009	0.513	0.885	2.04667251300783e-57	APCs	H3F3B
5.39818180336634e-61	1.06311744403195	0.335	0.051	1.06527719707631e-56	APCs	CASP1
1.38243150604803e-60	-1.62430237371212	0.339	0.801	2.72809033403518e-56	APCs	ACTG1
1.03158629238052e-59	1.04027289845002	0.27	0.032	2.03573238938372e-55	APCs	NFKBID
3.38698060460709e-59	0.867413314988395	0.304	0.042	6.68386752513163e-55	APCs	MYO9B
1.45182119048924e-58	1.22084570771473	0.63	0.21	2.86502393731147e-54	APCs	CFLAR
2.14364656269533e-58	1.76415889101187	0.978	0.949	4.23027212682296e-54	APCs	FTL
2.36550680152718e-57	1.20586738420578	0.804	0.365	4.66809112213373e-53	APCs	MTRNR2L8
5.11954511575462e-57	1.06130767662607	0.374	0.069	1.01029103314302e-52	APCs	PDE4DIP
1.40775710734035e-56	0.981689741781773	0.322	0.05	2.77806787562544e-52	APCs	ETV3
5.47165906013823e-56	-1.49661543510998	0.317	0.791	1.07977719892768e-51	APCs	CALM2
5.50940955829894e-56	1.04758225304231	0.43	0.093	1.08722688223471e-51	APCs	ISG20
1.08320097038942e-55	1.34412382718673	0.478	0.119	2.13758879496647e-51	APCs	NRP2
4.37313601008706e-55	-2.05493004629818	0.33	0.786	8.62994660230581e-51	APCs	FOS
1.08167079470076e-52	-2.52767718745839	0.248	0.718	2.13456914626249e-48	APCs	CYR61
5.54787858972371e-52	-1.05289595478108	0.609	0.897	1.09481836089608e-47	APCs	VIM
6.39282925327829e-52	-1.60629719919626	0.709	0.902	1.26156092484194e-47	APCs	ZFP36
6.84990085986709e-52	-0.846508478823177	0.765	0.926	1.35175943568617e-47	APCs	RPL10A
3.13036081068977e-51	1.01899961334052	0.27	0.037	6.1774540238152e-47	APCs	HIST3H2A
6.36289559486211e-49	-1.14537642838858	0.722	0.952	1.25565381669009e-44	APCs	HSPA1A
7.96226362483774e-49	-1.23140846410042	0.47	0.82	1.57127310372548e-44	APCs	LAPTM4A
4.1942305917317e-48	1.22755530507212	0.643	0.262	8.27689464972333e-44	APCs	BNIP3L
8.17264651635495e-48	-1.48926892856619	0.143	0.66	1.61279006353749e-43	APCs	IFITM2
8.05277865217705e-47	-1.11721101805649	0.496	0.838	1.58913533922062e-42	APCs	UBB
1.93645193926824e-45	1.09979114960799	0.674	0.258	3.82139425695195e-41	APCs	HILPDA
3.57413159500618e-45	-1.79280210153153	0.213	0.687	7.0531912895852e-41	APCs	MGP
7.41030106088414e-44	0.996365179645658	0.613	0.237	1.46234881135488e-39	APCs	MTRNR2L10
9.67449829108236e-44	-1.5555244957884	0.213	0.691	1.90916549276219e-39	APCs	CEBPD
8.77970612896541e-43	-1.2568002674075	0.674	0.899	1.73258720749003e-38	APCs	HSPA1B
1.51749374508378e-42	-1.69829521154893	0.074	0.575	2.99462215654833e-38	APCs	SPARCL1
1.58632213667508e-42	-1.20462093893187	0.3	0.736	3.13044810451459e-38	APCs	ANXA2
3.02104968545619e-42	-1.82421469320056	0.117	0.599	5.96173944927925e-38	APCs	CFH
3.14860224651814e-42	-1.8681141837544	0.135	0.608	6.2134516732789e-38	APCs	EGR1
4.02104345213844e-42	-1.45160343625978	0.074	0.575	7.93512714844999e-38	APCs	CNN3
1.25243017554491e-41	-1.56209110089462	0.204	0.683	2.47154570842032e-37	APCs	ADIRF
2.39395630904272e-41	0.975298243346794	0.9	0.525	4.7242333802649e-37	APCs	SOD2
2.64063356351303e-41	-2.25639551163591	0.178	0.622	5.21102627423661e-37	APCs	LUM
3.44514107687493e-41	0.817660351413646	0.948	0.736	6.79864140110498e-37	APCs	NEAT1
1.21834970629623e-40	1.16254312561019	0.361	0.091	2.40429131040497e-36	APCs	CREG1
2.07801796661381e-40	1.7116619330058	0.591	0.271	4.10076065531569e-36	APCs	ZNF302
2.71464668956902e-40	1.0098346280364	0.678	0.302	5.3570837771955e-36	APCs	MTRNR2L12
2.99140035431649e-40	0.951033665345127	0.265	0.048	5.90322945920816e-36	APCs	PTPN1
3.19791445050886e-40	-1.31752624350121	0.383	0.768	6.31076437663419e-36	APCs	JUN
3.49542612411887e-39	0.948266589571533	0.83	0.474	6.89787391333618e-35	APCs	MT-CO3
3.81738721944676e-39	0.899043063891121	0.309	0.068	7.53323193885624e-35	APCs	BEST1
1.78328266883756e-38	-1.67765818419834	0.113	0.565	3.51913001868405e-34	APCs	COL6A2
2.04719400095816e-38	0.983186792184114	0.387	0.108	4.03993264149083e-34	APCs	TNFAIP8
2.42172829537922e-38	1.37700031864269	0.722	0.422	4.77903861810136e-34	APCs	CSTB
3.63319933640285e-38	-3.16034388754517	0.096	0.543	7.16975557045739e-34	APCs	PTGDS
1.31230129864578e-37	0.940988966287291	0.683	0.281	2.58969538274759e-33	APCs	CD74
5.02925262147741e-37	-1.41826768899584	0.091	0.543	9.92472712322351e-33	APCs	SERPING1
9.63061257634268e-37	-1.37258731511762	0.07	0.524	1.90050508581546e-32	APCs	ITM2A
1.27385042383306e-36	-2.23952190365119	0.4	0.725	2.51381642639215e-32	APCs	CFD
1.64502027426919e-36	-1.37533441933222	0.083	0.534	3.24628300924282e-32	APCs	FSTL1
1.82394457532533e-36	-1.57615378595948	0.091	0.539	3.59937222494701e-32	APCs	PLAC9
2.01580801140606e-36	0.794771125291366	0.33	0.081	3.97799552970871e-32	APCs	CYTH1
2.50324242352572e-36	-1.40105892861912	0.1	0.559	4.93989859858565e-32	APCs	CALD1
7.99526360061325e-36	1.08257316153268	0.37	0.106	1.57778531894502e-31	APCs	TALDO1
1.36471563236648e-35	-1.30855925421579	0.13	0.576	2.69312982891201e-31	APCs	SEPP1
1.90465665663862e-35	-1.45787760362422	0.074	0.517	3.75864944621065e-31	APCs	C1S
6.81572189194131e-35	0.945068414636699	0.33	0.083	1.3450145581557e-30	APCs	FNIP2
8.91347322704673e-35	-1.07459849962662	0.274	0.688	1.7589848066254e-30	APCs	HSPA8
1.91873262897883e-34	-0.526380960952327	0.948	0.971	3.78642697002683e-30	APCs	RPL7
2.84005954902924e-34	-1.52030274113947	0.078	0.51	5.60457351405431e-30	APCs	TIMP3
3.99330223300614e-34	-1.2096349624634	0.122	0.544	7.88038262661432e-30	APCs	DSTN
4.01738137775687e-34	0.872305755251951	0.474	0.167	7.92790041086541e-30	APCs	ATP13A3
5.11135222822529e-34	0.802318160536435	0.283	0.064	1.00867424871798e-29	APCs	UBAC2
9.33094928759981e-34	-0.716706439116491	0.648	0.904	1.84136953241495e-29	APCs	HSP90AA1
1.0675070090184e-33	-1.56969717897617	0.083	0.5	2.10661833159691e-29	APCs	SERPINF1
1.59137129615855e-33	-2.0332476298025	0.083	0.492	3.14041211583928e-29	APCs	CTGF
1.70699395760413e-33	1.158137450474	0.739	0.427	3.36858187593599e-29	APCs	IER3
7.89902614688602e-33	-1.03147623956266	0.626	0.847	1.55879381982649e-28	APCs	DNAJB1
1.45273855326576e-32	-0.912219037523154	0.352	0.712	2.86683426101464e-28	APCs	CIRBP
1.89196289188193e-32	1.12808603877764	0.513	0.204	3.73359957083981e-28	APCs	ID2
1.96361567049828e-32	-0.850142282830785	0.717	0.881	3.8749991641613e-28	APCs	LGALS1
3.20392307154594e-32	0.870530458693061	0.43	0.149	6.32262178938877e-28	APCs	RHOG
6.54230331230016e-32	-1.30862822146508	0.057	0.467	1.29105813564931e-27	APCs	PTRF
7.86568099048419e-32	0.997208609494623	0.561	0.253	1.55221348666215e-27	APCs	PKM
4.73059418110312e-31	-1.78791707987369	0.126	0.511	9.3353545569889e-27	APCs	COL1A2
5.7052657245319e-31	0.810876655277975	0.261	0.058	1.12587713807913e-26	APCs	ABCA1
6.20372466623289e-31	-1.45969571158844	0.083	0.483	1.2242430256344e-26	APCs	COL6A1
7.06351898244416e-31	0.939588923942587	0.83	0.629	1.39391483599553e-26	APCs	BTG1
9.99677515804833e-31	-2.12422152866377	0.322	0.643	1.97276360968926e-26	APCs	CXCL14
1.01238091277316e-30	-1.48237600124288	0.07	0.479	1.99783249326655e-26	APCs	FGF7
2.05332492228776e-30	-1.05228634464024	0.126	0.534	4.05203140164267e-26	APCs	TMEM59
2.41653012180773e-30	0.964373916065873	0.283	0.07	4.76878054237537e-26	APCs	RASGRP3
2.49645354668819e-30	-1.45649945000171	0.052	0.45	4.92650142903448e-26	APCs	SOD3
3.97187357463856e-30	-1.41206602677645	0.083	0.486	7.83809531219174e-26	APCs	CAV1
5.96905763062805e-30	-1.26874059400319	0.322	0.662	1.17793383282814e-25	APCs	NR4A1
9.73933249531801e-30	-0.984944215344871	0.691	0.86	1.92195987462606e-25	APCs	JUNB
1.98878606711415e-29	-1.07882974355448	0.087	0.491	3.92467042484305e-25	APCs	C12orf57
2.63895875211737e-29	-1.33514023696831	0.087	0.479	5.20772120142842e-25	APCs	LTBP4
3.18008305331936e-29	-1.41294069069612	0.065	0.449	6.27557589742042e-25	APCs	PCOLCE
5.95513376879574e-29	-1.57984334554192	0.13	0.506	1.17518609793415e-24	APCs	CXCL12
6.54835270466973e-29	-1.08107548269807	0.209	0.586	1.29225192273953e-24	APCs	PPDPF
9.99950215432402e-29	0.78975615095747	0.417	0.151	1.9733017551343e-24	APCs	P4HA1
2.17704819022526e-28	-1.33286272979078	0.074	0.46	4.29618689859053e-24	APCs	SPRY1
2.43912374714218e-28	-1.55349346477671	0.052	0.425	4.81336680261038e-24	APCs	SPON2
3.31519725607819e-28	-1.12691976628039	0.083	0.465	6.5422102651447e-24	APCs	SELM
3.71932507349096e-28	0.975288397956143	0.543	0.26	7.33971610002706e-24	APCs	PPP1CB
5.17437478272961e-28	-1.01965826536899	0.443	0.727	1.02111111962386e-23	APCs	PPP1R15A
6.63335992900773e-28	1.16593500549611	0.452	0.187	1.30902724839039e-23	APCs	MRPS6
1.02652654367244e-27	-1.14745756555773	0.039	0.412	2.0257474812832e-23	APCs	EID1
2.37918745178953e-27	-1.75493118641106	0.13	0.497	4.69508851736145e-23	APCs	COL3A1
3.74228041222031e-27	-1.29745518591841	0.07	0.437	7.38501616547555e-23	APCs	RARRES2
3.95219507467717e-27	-1.13015532790287	0.152	0.525	7.79926176036792e-23	APCs	TFPI
4.69944793165791e-27	-1.17846019610378	0.078	0.457	9.27389054833372e-23	APCs	IFI16
5.09747050101483e-27	-0.531011577974505	0.835	0.924	1.00593482867027e-22	APCs	RPL24
9.35783080196483e-27	-0.860397704049037	0.378	0.701	1.84667433045974e-22	APCs	SRP14
1.04886756099504e-26	0.815342845380006	0.43	0.162	2.06983524486761e-22	APCs	SNHG15
1.4782797660771e-26	-0.507224699348201	0.93	0.966	2.91723729037655e-22	APCs	RPL3
1.72878269797341e-26	-0.798641174879376	0.391	0.714	3.41157977618074e-22	APCs	HMGB1
2.09682449842366e-26	-0.435609175841119	0.935	0.979	4.13787346518926e-22	APCs	RPL31
2.30311235906096e-26	-0.909464517784023	0.33	0.661	4.5449619293709e-22	APCs	SRSF3
4.86712261011803e-26	1.01471625303045	0.691	0.409	9.60477975880692e-22	APCs	VMP1
5.5098163888251e-26	-0.949229043741634	0.113	0.496	1.08730716617074e-21	APCs	SOD1
8.81832067829664e-26	1.11973855533904	0.4	0.156	1.74020740265506e-21	APCs	CTSB
1.49983967173408e-25	0.816934949481576	0.304	0.087	2.95978360820003e-21	APCs	HLA-DRB5
1.50695104757616e-25	-1.13712351927246	0.161	0.512	2.9738171972868e-21	APCs	DYNLL1
2.33469773885074e-25	-0.939256388501014	0.274	0.614	4.60729251784805e-21	APCs	LGALS3
3.70457047020487e-25	-1.18292506154067	0.139	0.497	7.3105993659023e-21	APCs	SPARC
4.49230348253015e-25	-1.17854804751895	0.113	0.472	8.86511169242499e-21	APCs	EMP1
5.48536004427616e-25	0.622275858844988	0.357	0.121	1.08248095113746e-20	APCs	RAB8B
7.5896610356441e-25	-1.24541177041182	0.074	0.431	1.49774370877401e-20	APCs	NNMT
7.69202511451332e-25	-1.2797231855983	0.126	0.478	1.51794423609806e-20	APCs	MEG3
1.57026075882961e-24	-0.982881525200435	0.083	0.438	3.09875258147436e-20	APCs	PTMS
1.60799016762691e-24	-1.22683716108952	0.252	0.578	3.17320779679495e-20	APCs	SOCS3
2.21765956163595e-24	-1.39600218858406	0.104	0.449	4.37632937893239e-20	APCs	IFI27
3.5874633825259e-24	-0.957289438863873	0.278	0.609	7.07950023907661e-20	APCs	DNAJA1
5.55601638521851e-24	-1.2165957486552	0.048	0.387	1.09642427345902e-19	APCs	C1R
9.055148979963e-24	-1.07767632983711	0.057	0.397	1.7869430997059e-19	APCs	S100A13
1.03602239639712e-23	0.686118465775801	0.339	0.117	2.04448659705008e-19	APCs	MTRNR2L1
2.26684276296241e-23	-1.57989179591865	0.096	0.42	4.47338750843003e-19	APCs	IGFBP6
2.55371581516337e-23	-1.36389759067731	0.048	0.376	5.03950278964339e-19	APCs	MFAP5
3.48542242126423e-23	-1.33041660359135	0.078	0.405	6.87813260612284e-19	APCs	CCDC80
4.54083360281665e-23	0.967304935160928	0.404	0.155	8.96088103179837e-19	APCs	HLA-DQB1
5.00099567617026e-23	1.11665737032952	0.37	0.145	9.86896486735438e-19	APCs	SERPINB1
6.00753948787117e-23	-1.18040772216308	0.196	0.517	1.1855278425365e-18	APCs	IER2
6.58355602268433e-23	0.799538873528904	0.5	0.234	1.29919894551653e-18	APCs	CTNNB1
9.92344452160566e-23	-1.98584669074171	0.522	0.699	1.95829254189366e-18	APCs	CCL2
1.18481484234143e-22	-1.07593937776066	0.03	0.349	2.33811360987658e-18	APCs	LIMA1
1.60439769560695e-22	-1.50914688090438	0.139	0.452	3.16611841251076e-18	APCs	TGFBI
1.92008606133248e-22	-0.403356157206693	0.957	0.979	3.78909783343351e-18	APCs	RPS8
2.84467943445587e-22	-0.639124540076522	0.674	0.833	5.61369039595521e-18	APCs	HSP90AB1
3.50347783408722e-22	-1.10991817069722	0.052	0.372	6.91376315778773e-18	APCs	TIMP2
4.03844532293767e-22	-0.800800515209817	0.37	0.679	7.9694680002852e-18	APCs	SLC2A3
4.09191288831611e-22	-0.36521718896141	0.991	0.995	8.074980893803e-18	APCs	RPL34
4.46729694971704e-22	1.04235856530146	0.352	0.13	8.8157638005716e-18	APCs	PTGS2
4.86381937036179e-22	-0.401601631714208	0.987	0.991	9.59826114547195e-18	APCs	RPS18
7.35045552739075e-22	0.621940952785144	0.343	0.125	1.45053889377529e-17	APCs	RNF145
7.85499078647606e-22	0.727383807446352	0.317	0.109	1.55010388180319e-17	APCs	RP11-138A9.2
8.1929425478997e-22	-1.06783556507862	0.048	0.36	1.61679528240253e-17	APCs	LY6E
9.57768296230421e-22	0.413657544373947	0.961	0.936	1.89005995578111e-17	APCs	RPS16
9.76850909184005e-22	-1.00536314288752	0.174	0.505	1.92771758418372e-17	APCs	TXNIP
1.08886873053228e-21	-0.362334908452142	0.896	0.977	2.14877355283239e-17	APCs	TMSB10
1.37183424309416e-21	-0.954565400392934	0.165	0.487	2.70717769532202e-17	APCs	WBP5
1.93697883646125e-21	-1.07076964165924	0.152	0.459	3.82243403587263e-17	APCs	YBX3
2.44915853582064e-21	-0.97968792801953	0.17	0.486	4.83316945458844e-17	APCs	2020-09-07
2.47738282031277e-21	0.618455513519158	0.874	0.706	4.88886725760522e-17	APCs	GAPDH
3.19460499799282e-21	0.588716735786029	0.791	0.495	6.30423350303903e-17	APCs	MT-CO2
3.37677476632654e-21	-0.978869453804451	0.126	0.453	6.6637273238688e-17	APCs	NUPR1
4.26087680679016e-21	-0.92905302233506	0.109	0.44	8.40841429051969e-17	APCs	PRNP
5.32327888245017e-21	-1.06194496541347	0.035	0.337	1.05049585466272e-16	APCs	PLPP3
5.67637919836199e-21	-1.40609369500326	0.157	0.472	1.12017667100475e-16	APCs	TSC22D1
6.11193626609475e-21	-1.22065940854388	0.074	0.384	1.20612950275114e-16	APCs	ABCA8
1.14546512304084e-20	-0.270023707183863	0.648	0.84	2.26046087380879e-16	APCs	HSPB1
1.28198368169319e-20	-1.02922313308931	0.03	0.33	2.52986659745334e-16	APCs	IFITM1
1.3010117058438e-20	-0.90776468287106	0.174	0.494	2.56741650031216e-16	APCs	COX6C
2.11522264885249e-20	-0.560359785615105	0.478	0.742	4.1741803752455e-16	APCs	MYL6
3.31791463110891e-20	-1.13090497444631	0.035	0.328	6.54757273303032e-16	APCs	MYL9
4.92008055546788e-20	-0.49204015806082	0.813	0.903	9.70928696816031e-16	APCs	RPLP0
5.66074294443742e-20	-1.6665070572761	0.104	0.399	1.11709101265528e-15	APCs	COL1A1
6.92602343368475e-20	0.81784413243367	0.33	0.129	1.36678146440335e-15	APCs	CMTM6
7.53505239928321e-20	0.606383104637437	0.378	0.157	1.48696724047455e-15	APCs	MAP2K1
8.03062639149425e-20	-0.631116836236921	0.852	0.932	1.58476381209747e-15	APCs	UBC
8.93370766508626e-20	0.397919280517371	0.835	0.576	1.76297787062812e-15	APCs	HLA-B
9.35386540108342e-20	-0.918464689634558	0.009	0.289	1.8458917982498e-15	APCs	LHFP
9.43251000829944e-20	-0.744952628419006	0.339	0.617	1.86141152503781e-15	APCs	HNRNPA1
9.55406617111044e-20	-0.996825051609519	0.078	0.382	1.88539941820693e-15	APCs	AHNAK
1.04897803003325e-19	-0.912596399196639	0.078	0.373	2.07005324446761e-15	APCs	2020-09-15
1.18958603651404e-19	0.715291258642397	0.339	0.127	2.3475290844568e-15	APCs	HES4
1.24183065414917e-19	-0.825568498988516	0.13	0.441	2.45062861289798e-15	APCs	SEPW1
1.4600816512634e-19	-0.948422051373285	0.057	0.35	2.8813251306032e-15	APCs	SPTBN1
1.65734480578164e-19	-1.67640800112819	0.03	0.313	3.27060423972948e-15	APCs	TAGLN
1.97196751311155e-19	0.508386195987802	0.822	0.561	3.89148069037434e-15	APCs	LDHA
2.1164894110667e-19	-0.347566463693768	0.948	0.978	4.17668020379903e-15	APCs	RPL35A
2.85591485005224e-19	-0.847480458453363	0.17	0.475	5.63586236509309e-15	APCs	CD99
4.90853321195177e-19	-0.951833527056376	0.061	0.345	9.68649944046561e-15	APCs	REEP5
5.06837649440876e-19	-1.30219799077171	0.065	0.353	1.00019341740662e-14	APCs	C11orf96
5.41480964820876e-19	-1.23945142524514	0.026	0.3	1.06855853597752e-14	APCs	EFEMP1
7.0816334254545e-19	0.75148835852553	0.365	0.153	1.39748954017919e-14	APCs	PLAUR
7.53643145035241e-19	-0.952071041460825	0.122	0.42	1.48723938241255e-14	APCs	ARID5B
9.28929401759023e-19	0.607591077920467	0.704	0.457	1.83314928143126e-14	APCs	MIF
1.17399283920957e-18	0.718597348917367	0.391	0.169	2.31675746889616e-14	APCs	BIRC3
1.43885548413228e-18	-1.12050807338867	0.052	0.337	2.83943741238664e-14	APCs	MYC
1.55307347948974e-18	-1.11166741642191	0.135	0.435	3.06483520442505e-14	APCs	APOE
1.84596965222972e-18	-1.1347086175345	0.03	0.306	3.64283651171014e-14	APCs	CLU
2.04808026417984e-18	-1.01705715599416	0.065	0.355	4.04168159333249e-14	APCs	COL15A1
2.44933432300362e-18	-1.02375570212863	0.035	0.304	4.83351635301534e-14	APCs	PRKCDBP
2.992223084049e-18	-0.907189342400713	0.022	0.293	5.9048530340623e-14	APCs	NGFRAP1
3.6240203805227e-18	0.677888851506027	0.387	0.169	7.15164181892349e-14	APCs	TNIP1
4.16478602466585e-18	0.702447729701989	0.261	0.09	8.21878874107558e-14	APCs	TYMP
5.77929189822948e-18	-1.25776921960187	0.043	0.317	1.14048546319661e-13	APCs	FN1
6.00850236789766e-18	0.90448635229905	0.435	0.205	1.18571785728092e-13	APCs	G0S2
6.64005349864597e-18	-1.031649914674	0.048	0.319	1.3103481574228e-13	APCs	LRP1
7.44196739626192e-18	-0.477954987591102	0.504	0.793	1.46859784597833e-13	APCs	CST3
7.66444826935343e-18	-0.948353282486958	0.152	0.432	1.5125022214742e-13	APCs	CYSTM1
8.61496709293435e-18	-0.789717974362555	0.165	0.468	1.70007760611967e-13	APCs	SAP18
1.34763526671696e-17	-1.08050783604073	0.043	0.31	2.65942343533925e-13	APCs	CPE
1.40186071688908e-17	-0.887158456635848	0.061	0.338	2.76643193870892e-13	APCs	TPM1
1.40827314180089e-17	-0.961576427161734	0.061	0.332	2.77908621802987e-13	APCs	HCFC1R1
1.73219144838193e-17	-0.641718978521946	0.439	0.674	3.41830660423691e-13	APCs	TOMM7
1.83933688832891e-17	0.61545710148115	0.287	0.106	3.62974741542827e-13	APCs	CELF1
2.05024977463125e-17	-0.951437203306385	0.03	0.294	4.0459629052573e-13	APCs	OGN
2.33758884213849e-17	-0.318932512875629	0.974	0.987	4.61299782107609e-13	APCs	RPL32
2.38069283551093e-17	-0.927447292592673	0.022	0.276	4.69805924159727e-13	APCs	MXRA8
2.68002746722847e-17	-0.808946929761266	0.191	0.479	5.28876620382866e-13	APCs	LMNA
2.98220377689604e-17	-0.987169398495785	0.03	0.286	5.88508093332665e-13	APCs	FXYD1
3.04911481145875e-17	0.585867400486755	0.726	0.469	6.01712316893269e-13	APCs	MT-ATP6
3.64533183460808e-17	-0.77541694110374	0.226	0.518	7.19369784241558e-13	APCs	TCEB2
4.46625325057061e-17	-0.297227282324258	0.965	0.986	8.81370416467605e-13	APCs	RPL13A
5.11286899073786e-17	-0.833089711740276	0.17	0.452	1.00897356663221e-12	APCs	CALM1
5.5220864170792e-17	-0.828919364122189	0.087	0.36	1.08972853354641e-12	APCs	MGST3
7.39756614092383e-17	-1.26581857639654	0.026	0.28	1.45983570224991e-12	APCs	IGFBP5
9.08973902388536e-17	-1.61136966591792	0.104	0.368	1.79376909897354e-12	APCs	RGS16
1.0566858723322e-16	-0.879139242923735	0.091	0.369	2.08526390046037e-12	APCs	SERPINH1
1.16296468248055e-16	-1.01895087282139	0.057	0.315	2.29499450440712e-12	APCs	MMP2
1.19749257155284e-16	-0.903623514788112	0.048	0.31	2.36313184070237e-12	APCs	SRPX
1.34134167325996e-16	-0.992063121338405	0.013	0.257	2.6470036580112e-12	APCs	GPC3
1.35951805128356e-16	0.85991736376497	0.57	0.355	2.68287292240298e-12	APCs	AC009501.4
1.56651114173859e-16	0.405161848959732	0.961	0.917	3.09135308710694e-12	APCs	TPT1
1.73735517006802e-16	-0.793176661679407	0.052	0.313	3.42849669261224e-12	APCs	PEBP1
1.93992993987919e-16	-1.33126777370535	0.022	0.263	3.8282577433576e-12	APCs	STMN2
2.43820162138831e-16	-0.443665618106676	0.287	0.6	4.81154707964769e-12	APCs	HSPE1
2.63171828069701e-16	-0.939502806831275	0.026	0.272	5.19343285512748e-12	APCs	LGALS3BP
2.97058235023406e-16	-0.310010116171933	0.978	0.979	5.8621472099519e-12	APCs	RPS4X
3.17092042493411e-16	-0.727857261309856	0.165	0.445	6.25749436656498e-12	APCs	NDUFA4
3.37074916039288e-16	-0.43292990253158	0.778	0.865	6.65183639311931e-12	APCs	GNB2L1
3.49943556837702e-16	-0.87147320076589	0.091	0.358	6.90578615063521e-12	APCs	IGFBP4
3.70215515546342e-16	-0.890047315720493	0.083	0.346	7.30583298379151e-12	APCs	STOM
4.02487889463e-16	-1.456769894422	0.117	0.392	7.94269601066284e-12	APCs	LAMA4
4.14135175719431e-16	-1.01596796085347	0.035	0.279	8.17254355764725e-12	APCs	CSRP1
4.33618193817454e-16	-0.877519606773479	0.061	0.322	8.55702143679363e-12	APCs	PDLIM1
4.37923244127706e-16	-0.833981969396649	0.03	0.277	8.64197729961614e-12	APCs	NFIB
4.96810744913407e-16	0.592757771530277	0.278	0.106	9.80406324012118e-12	APCs	ERGIC1
5.66722669472227e-16	-0.421010915158571	0.839	0.888	1.11837051593649e-11	APCs	RPS5
5.67717057969171e-16	-0.816765807908381	0.087	0.358	1.12033284219636e-11	APCs	ZFP36L2
6.38538303391202e-16	-0.933044436509036	0.065	0.317	1.2600914879122e-11	APCs	CD81
6.67093416424442e-16	-0.876316823381562	0.017	0.252	1.31644214797199e-11	APCs	EBF1
6.76306816520042e-16	-1.29745255929139	0.204	0.466	1.33462387172065e-11	APCs	HES1
8.56870123463717e-16	-0.999449446474392	0.087	0.338	1.6909475016433e-11	APCs	COL6A3
9.68077925491002e-16	-0.729927924196993	0.217	0.494	1.91040497816394e-11	APCs	SUB1
1.4187315569089e-15	-0.763881610072255	0.278	0.544	2.79972485440401e-11	APCs	CCNL1
1.5843178108139e-15	0.593556304393063	0.443	0.232	3.12649276786015e-11	APCs	ATP1B3
1.69210782416316e-15	-1.3437228912171	0.361	0.594	3.33920558020359e-11	APCs	MT2A
1.76969492004971e-15	0.737511391834548	0.309	0.132	3.49231595522609e-11	APCs	CLN8
1.85054090562922e-15	0.566141898745712	0.287	0.114	3.65185742316871e-11	APCs	NFKB1
2.03039077072949e-15	-0.976968301682915	0.087	0.336	4.00677314695757e-11	APCs	DNAJB4
2.09027577860467e-15	-0.665961739731081	0.37	0.603	4.12495022149845e-11	APCs	MYL12A
2.12206691080696e-15	-1.00705531885913	0.661	0.768	4.18768684178646e-11	APCs	DUSP1
2.28625458568983e-15	-0.940918036099986	0.043	0.284	4.51169479940032e-11	APCs	CRABP2
2.55626659965824e-15	-0.993909080694595	0.17	0.423	5.04453650776556e-11	APCs	CD9
2.93059300919034e-15	-0.743710617762609	0.23	0.487	5.78323224433622e-11	APCs	RPS26
3.26022250165054e-15	0.989904207571588	0.965	0.993	6.43372308475717e-11	APCs	TMSB4X
3.36922878843982e-15	0.513117586499853	0.787	0.543	6.64883609110715e-11	APCs	MT-ND4
3.66754800178466e-15	-0.792943305207727	0.035	0.271	7.23753922672184e-11	APCs	EPHX1
4.92154849467501e-15	-0.637649269214943	0.339	0.583	9.71218379939166e-11	APCs	CFL1
5.18216047810008e-15	-0.763156130315213	0.039	0.277	1.02264754874827e-10	APCs	SRI
5.33436579058861e-15	-0.822941452995352	0.078	0.325	1.05268374511476e-10	APCs	SERTAD1
6.09700054441359e-15	-0.759145520390801	0.126	0.384	1.20318208743458e-10	APCs	HMGN2
6.79715595702837e-15	-0.72386048717124	0.1	0.357	1.34135075655998e-10	APCs	ATP5J
6.92700007841715e-15	-0.408149226982128	0.817	0.874	1.36697419547484e-10	APCs	RPL7A
1.12663066706754e-14	-0.741369105027029	0.196	0.469	2.22329295839108e-10	APCs	PMP22
1.21415260595305e-14	0.660748869028499	0.278	0.114	2.39600875258774e-10	APCs	HNRNPU-AS1
1.21602488690185e-14	-0.806749007994276	0.074	0.318	2.3997035118121e-10	APCs	DDIT3
1.2431713230021e-14	-0.948265290270004	0.065	0.302	2.45327428881234e-10	APCs	RND3
1.25054187435541e-14	-0.950494110681561	0.039	0.268	2.46781933485297e-10	APCs	VCAN
1.30543512505788e-14	0.675764182323444	0.3	0.13	2.57614567578922e-10	APCs	PLEKHB2
1.33540582203535e-14	-0.341028443255556	0.87	0.912	2.63528984920457e-10	APCs	RPL14
1.58673619824679e-14	0.298397116722143	1	0.983	3.13126521362022e-10	APCs	B2M
1.80794831802002e-14	-0.878162745491985	0.039	0.269	3.5678052107807e-10	APCs	UAP1
2.73026689089239e-14	0.710435446137397	0.33	0.152	5.38790868248704e-10	APCs	MGAT1
3.07533862872251e-14	-1.23882150810811	0.13	0.363	6.068873249921e-10	APCs	GEM
4.6606096929222e-14	-0.653432678904282	0.091	0.338	9.19724716801266e-10	APCs	SBDS
6.01358098304962e-14	-0.78190833992863	0.057	0.283	1.18672007119501e-09	APCs	CYB5A
6.37504883884952e-14	-0.704387684871729	0.091	0.335	1.25805213785856e-09	APCs	ESD
6.4041566887768e-14	1.50880574267606	0.261	0.105	1.26379628096321e-09	APCs	FABP5
6.91043620786827e-14	-0.268033639762603	0.961	0.972	1.36370548126072e-09	APCs	RPL11
7.0763475991953e-14	0.505707762565871	0.696	0.485	1.3964464352252e-09	APCs	ALDOA
7.18161042572816e-14	0.810155356420916	0.261	0.105	1.4172190014132e-09	APCs	RBFOX3
9.51522434485043e-14	-0.644049180561142	0.339	0.582	1.87773437221278e-09	APCs	ZFP36L1
1.04402195347242e-13	-0.67611591304198	0.096	0.339	2.06027292298247e-09	APCs	ERH
1.11712361315913e-13	0.509118896987234	0.348	0.165	2.20453173820823e-09	APCs	IFNGR2
1.15569196029113e-13	-0.623406035692842	0.391	0.608	2.28064251443852e-09	APCs	SKP1
1.1833960293404e-13	-0.659390487916915	0.174	0.428	2.33531372430034e-09	APCs	NDUFS5
1.20407328887012e-13	0.73231210310352	0.378	0.191	2.3761182282563e-09	APCs	FOSL2
1.21891974582154e-13	0.456589790420903	0.261	0.103	2.40541622640423e-09	APCs	RIPK2
1.23301924506939e-13	-0.794309134794285	0.126	0.368	2.43324017821992e-09	APCs	BAG3
1.27298691966693e-13	-0.724405909259621	0.057	0.283	2.51211238727071e-09	APCs	KRT10
1.35647411670203e-13	0.725647230215799	0.374	0.199	2.67686602189978e-09	APCs	PGK1
1.38229244616647e-13	-0.481236704144208	0.226	0.497	2.72781591326491e-09	APCs	PRDX1
1.50148819562548e-13	-0.577114680761105	0.422	0.646	2.96303680524732e-09	APCs	TMA7
1.52545411451996e-13	-0.611897775678668	0.104	0.355	3.01033114959368e-09	APCs	NUCKS1
1.74935388237581e-13	0.257918427221864	0.6	0.343	3.45217495148042e-09	APCs	DDIT4
1.84413661454489e-13	-0.62328430139614	0.357	0.59	3.63921919514288e-09	APCs	MYL12B
1.93571354446195e-13	-0.686590078831682	0.104	0.344	3.81993710864121e-09	APCs	EPB41L4A-AS1
2.44623362693553e-13	0.49000438376563	0.261	0.106	4.82739743939457e-09	APCs	CORO1C
2.4611295135106e-13	-0.712099094138175	0.061	0.286	4.85679298196182e-09	APCs	TUBA1A
2.7423816947445e-13	-0.644168717655808	0.204	0.442	5.4118160364088e-09	APCs	UBE2B
2.93520665270817e-13	-0.976460765362058	0.257	0.478	5.7923368084543e-09	APCs	ATF3
3.12164798649737e-13	0.44855626529216	0.27	0.11	6.16026013655392e-09	APCs	CARD19
3.35395968883232e-13	-0.599073567076588	0.126	0.372	6.6187040499417e-09	APCs	PRDX6
3.372910102469e-13	-0.487934831377786	0.539	0.717	6.65610079621232e-09	APCs	RPSA
3.37776825737907e-13	0.626999598836427	0.391	0.208	6.66568787911186e-09	APCs	SPAG9
3.73786036275333e-13	-0.340658031156186	0.87	0.911	7.37629363985742e-09	APCs	RPL29
3.88118079979722e-13	-0.536217534686119	0.378	0.584	7.65912219031983e-09	APCs	HSPH1
3.89816238903502e-13	-0.721870089472118	0.122	0.356	7.69263365852171e-09	APCs	SRSF11
4.04053281546973e-13	-0.919089894127793	0.104	0.335	7.97358745804797e-09	APCs	FOSB
4.29453923970196e-13	0.324761953972794	0.952	0.915	8.47484373562784e-09	APCs	RPS29
4.64543174102365e-13	-0.759307032638049	0.039	0.251	9.16729499773608e-09	APCs	NFIA
4.95195303050045e-13	-0.75437626270941	0.043	0.255	9.77218411038959e-09	APCs	HMGN3
5.22251692254774e-13	-0.658401333488428	0.23	0.478	1.03061148949557e-08	APCs	TUBA1B
5.4730662048703e-13	-0.564027436180678	0.4	0.627	1.08005488486911e-08	APCs	PPIA
6.69322475597134e-13	-0.714740149719922	0.065	0.286	1.32084097334338e-08	APCs	ATPIF1
6.80737253179106e-13	-0.650162608012282	0.235	0.47	1.34336689542365e-08	APCs	RBM3
6.86419273768735e-13	-0.965046468005197	0.061	0.279	1.35457979485522e-08	APCs	GNG11
7.05068372856013e-13	-0.603311213403339	0.204	0.447	1.39138192699406e-08	APCs	GSTP1
8.2358746298322e-13	-1.13686432270593	0.048	0.257	1.62526749945109e-08	APCs	ID3
8.91648988506379e-13	-0.613056500652821	0.152	0.394	1.75958011391849e-08	APCs	SNU13
9.10397438446432e-13	-0.813786936901208	0.052	0.265	1.79657830503019e-08	APCs	KLF4
1.04111014679386e-12	-0.647879738989988	0.126	0.356	2.054526763683e-08	APCs	NENF
1.4650391544835e-12	-0.677870881957687	0.113	0.343	2.89110826745774e-08	APCs	SRSF2
1.49333312625665e-12	-0.710416678201105	0.078	0.294	2.94694359135488e-08	APCs	FCGRT
1.78363642364604e-12	-0.569737386457	0.113	0.346	3.51982811842311e-08	APCs	RBX1
2.39913234884608e-12	0.584103756665395	0.409	0.218	4.73444777721285e-08	APCs	FLNA
2.55957789627742e-12	-0.673497797499757	0.087	0.305	5.05107102051386e-08	APCs	SNRPE
2.68258275673199e-12	-0.627056199342768	0.122	0.351	5.29380881213492e-08	APCs	WDR83OS
3.20845741193187e-12	-0.833169863521716	0.074	0.285	6.33156985670635e-08	APCs	A2M
3.46357820743792e-12	-0.696758910519929	0.513	0.687	6.835025234558e-08	APCs	GADD45B
3.59801386582284e-12	0.694407371490022	0.522	0.345	7.1003205628148e-08	APCs	GPX1
4.39400880734849e-12	-0.598606414305171	0.061	0.271	8.67113698042152e-08	APCs	MRPS21
4.48463833323004e-12	-0.662162983345233	0.057	0.265	8.84998528679616e-08	APCs	NDUFB2
5.63159305980632e-12	-0.641000040199217	0.065	0.269	1.11133857442218e-07	APCs	SYPL1
6.29715161408665e-12	-0.624447950760619	0.091	0.31	1.24267989952386e-07	APCs	CAPZA2
8.13692118908742e-12	-0.27289750679352	0.952	0.979	1.60574002745451e-07	APCs	RPS27A
9.02632865981648e-12	-0.605663613311482	0.183	0.414	1.78125569772819e-07	APCs	POLR2L
9.26967631233386e-12	-0.674535095623434	0.057	0.255	1.82927792347596e-07	APCs	NDFIP1
1.22034650925696e-11	-0.572039843071122	0.252	0.469	2.40823180136769e-07	APCs	RSL24D1
1.30136386204353e-11	-0.63419204624605	0.074	0.279	2.5681114453567e-07	APCs	RNH1
1.40350940580131e-11	-0.648398324082907	0.104	0.318	2.76968546140831e-07	APCs	DDAH2
1.64614317173252e-11	-1.27295113723788	0.23	0.426	3.24849893509696e-07	APCs	TM4SF1
1.67645733527557e-11	-0.527229688091017	0.213	0.445	3.30832090543281e-07	APCs	POMP
1.74067640620471e-11	-0.643684104822786	0.27	0.497	3.43505082000437e-07	APCs	SON
1.93598408315486e-11	-0.552406105725016	0.161	0.387	3.8204709896978e-07	APCs	DAD1
2.17203816090941e-11	0.47402838207058	0.417	0.232	4.28630010673863e-07	APCs	PIM3
2.1723444326908e-11	-0.325217644667158	0.383	0.637	4.28690450347202e-07	APCs	ANXA1
2.2125398834083e-11	-0.56573659533953	0.183	0.417	4.36622620591794e-07	APCs	MORF4L2
2.29303553552433e-11	0.729040322014139	0.643	0.466	4.52507632580371e-07	APCs	PABPC1
2.35230964067967e-11	-0.469907802665672	0.357	0.581	4.64204784491726e-07	APCs	PFN1
2.38176774940403e-11	-0.977391997899899	0.2	0.415	4.7001804766739e-07	APCs	IRF1
2.52721463610905e-11	-0.681475785045004	0.07	0.266	4.98720536289761e-07	APCs	NDUFS4
3.51412256635183e-11	-0.644561523194205	0.065	0.262	6.9347694724387e-07	APCs	CYB5R3
4.07842370051091e-11	-0.580467437368828	0.196	0.421	8.04836133058822e-07	APCs	TMBIM6
4.73620863134117e-11	-0.58257600797568	0.13	0.343	9.34643411308867e-07	APCs	PRDX5
5.10594961223222e-11	-0.659520479745106	0.096	0.299	1.00760809647791e-06	APCs	IL6ST
6.00621901957316e-11	-0.583975038642708	0.226	0.44	1.18526726132257e-06	APCs	ARF4
6.18416607790394e-11	-0.636409478978594	0.126	0.336	1.22038333381356e-06	APCs	NEDD8
7.42879251165752e-11	-0.62741662537223	0.204	0.412	1.4659979142505e-06	APCs	TPM4
8.26482483447375e-11	-0.577803754876265	0.2	0.413	1.63098053283505e-06	APCs	EIF3F
8.64556768551906e-11	-0.62073492387816	0.148	0.358	1.70611632706033e-06	APCs	JUND
9.13301078095296e-11	-0.783554396928425	0.07	0.256	1.80230834751326e-06	APCs	PLAGL1
1.10670064574152e-10	-0.557587561486917	0.143	0.368	2.18396305430632e-06	APCs	TCEB1
1.16523491057042e-10	-0.678195886070633	0.083	0.277	2.29947457251966e-06	APCs	NDUFC1
1.16728004997165e-10	-0.590572189189492	0.07	0.265	2.30351045061405e-06	APCs	RWDD1
1.24012321936298e-10	-0.618394267520729	0.183	0.392	2.44725916109091e-06	APCs	SHFM1
1.25328955431772e-10	-0.581129018688401	0.074	0.265	2.47324160649058e-06	APCs	SH3BGRL
1.31853933521003e-10	-0.530976513790804	0.087	0.29	2.60200552410347e-06	APCs	BSG
1.56125457085732e-10	0.559084859879349	0.4	0.242	3.08097977012984e-06	APCs	ATP6V1F
1.90236818287627e-10	-0.571573999412929	0.17	0.377	3.75413337208803e-06	APCs	TRMT112
2.01035143534563e-10	-0.569627484305253	0.07	0.258	3.96722752251107e-06	APCs	FIS1
2.11303392139673e-10	-0.753135735008024	0.087	0.275	4.16986114048431e-06	APCs	GADD45A
2.59504953974958e-10	0.591625538766794	0.361	0.194	5.12107076174181e-06	APCs	PLIN2
2.62579454270273e-10	-0.584253020284243	0.213	0.418	5.18174295056956e-06	APCs	HNRNPA0
2.64932353151164e-10	0.623040259083032	0.687	0.488	5.22817505708506e-06	APCs	CXCL2
2.76704814424701e-10	-0.644495400321319	0.113	0.306	5.46049280785704e-06	APCs	NDUFA11
2.77910048761548e-10	-0.559359364172083	0.065	0.252	5.48427690226038e-06	APCs	GNB2
3.73118996463351e-10	-0.271201607447213	0.904	0.93	7.36313027620777e-06	APCs	RPL18
3.95805519739794e-10	-0.586811101521557	0.113	0.306	7.81082612654509e-06	APCs	LAMTOR4
4.15334247697971e-10	0.474511286788028	0.27	0.131	8.19620604407176e-06	APCs	ARHGEF2
4.38716304923912e-10	-0.539601256747449	0.27	0.477	8.65762756136848e-06	APCs	COX7A2
4.43676088139817e-10	-0.529401196520413	0.17	0.375	8.75550392335116e-06	APCs	APP
5.55293153024476e-10	-0.717428636830183	0.117	0.302	1.0958155081785e-05	APCs	SNHG7
7.08004317352359e-10	0.668463972499173	0.278	0.142	1.39717571986315e-05	APCs	C1orf56
7.56221648958233e-10	-0.515447038071664	0.222	0.436	1.49232780205418e-05	APCs	COX6B1
8.19844080077709e-10	-0.557330995321605	0.1	0.292	1.61788030762535e-05	APCs	MBNL1
1.28150343995416e-09	0.33239731236321	0.757	0.595	2.52891888840554e-05	APCs	RPS10
1.46241326108929e-09	-0.467801778452972	0.248	0.456	2.8859263294336e-05	APCs	C14orf2
1.64972218225207e-09	-0.572246176424931	0.087	0.265	3.25556175445624e-05	APCs	MRPL18
1.90545145826752e-09	-0.479750735850969	0.422	0.583	3.76021790774512e-05	APCs	GLTSCR2
1.92213827460569e-09	-0.603751287717075	0.217	0.413	3.79314767110687e-05	APCs	RAN
2.51271638664596e-09	-0.502652627426387	0.404	0.574	4.95859451740714e-05	APCs	RAC1
2.7606807981939e-09	-0.47063092831411	0.27	0.471	5.44792748715584e-05	APCs	PPIB
3.34912596739775e-09	-0.574099840141483	0.161	0.351	6.60916518406272e-05	APCs	ZFAND5
3.51057425196327e-09	-0.434192029007885	0.404	0.578	6.92776722882432e-05	APCs	SUMO2
3.66222069304583e-09	-0.502060619187305	0.104	0.287	7.22702631565665e-05	APCs	SERINC1
3.76988492130493e-09	-0.470395710225398	0.504	0.641	7.43949090370315e-05	APCs	NBEAL1
3.9013755072299e-09	-0.397024526263823	0.387	0.572	7.69897442596748e-05	APCs	SEC62
4.04331795400818e-09	-0.572539730421209	0.104	0.28	7.97908365043974e-05	APCs	RAB11A
4.09780966785659e-09	-0.535704125388639	0.113	0.293	8.0866175985482e-05	APCs	ATP5G3
4.27457386837755e-09	-0.379283677800434	0.126	0.322	8.43544407185626e-05	APCs	FKBP1A
4.89066722021704e-09	-0.448935570338768	0.339	0.534	9.6512426923763e-05	APCs	COMMD6
5.27355880620986e-09	-0.758371979606396	0.113	0.284	0.000104068409481745	APCs	BTG2
5.73067276311023e-09	-0.446483231631685	0.243	0.436	0.000113089096307217	APCs	SLC25A3
6.20466754215114e-09	-0.4483868061446	0.1	0.282	0.000122442909276811	APCs	PSMA1
6.36387349972156e-09	-0.263424000418123	0.9	0.906	0.000125584679643505	APCs	RPL6
6.557538134897e-09	0.416110434484834	0.439	0.265	0.000129406457554057	APCs	MT-ND5
7.36028146627928e-09	-0.643703049306381	0.087	0.255	0.000145247794455555	APCs	TSC22D3
7.93895176861727e-09	-0.467154605896316	0.096	0.269	0.000156667274201893	APCs	LDHB
8.23276337878535e-09	-0.529361663340534	0.196	0.383	0.00016246535251695	APCs	PSME1
8.41348422907925e-09	-0.466610353848086	0.096	0.271	0.00016603169777665	APCs	PPA1
8.68935416738066e-09	-0.558305568507126	0.213	0.397	0.00017147571513909	APCs	HSP90B1
9.48544775142082e-09	-0.485610513479711	0.326	0.513	0.000187185825926539	APCs	ATF4
9.54476252115975e-09	-0.446635530500927	0.078	0.252	0.000188356343592567	APCs	ERGIC3
9.60882549456971e-09	-0.445541690076959	0.096	0.271	0.000189620562309839	APCs	DYNLRB1
1.00421064090563e-08	0.417929657550508	0.365	0.209	0.000198170927876317	APCs	CREM
1.04733705537694e-08	-0.252754201888832	0.909	0.943	0.000206681494508085	APCs	RPS3
1.05827239138485e-08	-0.523961372751488	0.117	0.296	0.000208839473715887	APCs	CLIC4
1.18820900871476e-08	-0.67452276828899	0.117	0.291	0.000234481165779771	APCs	NDRG1
1.24199694887421e-08	-0.553307296750586	0.117	0.291	0.000245095677890837	APCs	EIF1AX
1.5700734898298e-08	-0.402096168422286	0.378	0.564	0.000309838302483012	APCs	MORF4L1
1.61407970023068e-08	-0.468396535060225	0.091	0.265	0.000318522488043523	APCs	THBS1
1.70246955153909e-08	-0.525773891374729	0.087	0.255	0.000335965341300725	APCs	ROMO1
1.82200159400671e-08	-1.43356685798615	0.117	0.284	0.000359553794561284	APCs	IL6
2.03929519802257e-08	-0.479261504590625	0.174	0.355	0.000402434514377774	APCs	PARK7
2.04870936426719e-08	0.397708915496152	0.657	0.514	0.000404292305944487	APCs	GPX4
2.05238385188216e-08	-0.494172336698947	0.096	0.265	0.000405017429330425	APCs	HSBP1
2.36061707929209e-08	-0.598674657799762	0.222	0.391	0.000465844174427501	APCs	LSP1
2.36464240798311e-08	0.34485713378036	0.374	0.211	0.000466638532791387	APCs	ETS2
2.47917541905205e-08	0.394579969723533	0.53	0.366	0.000489240477195732	APCs	ENO1
2.51808276515997e-08	-0.485141275086826	0.122	0.287	0.000496918452876668	APCs	SPCS1
3.23454668938687e-08	0.651471141558437	0.252	0.133	0.000638305443683605	APCs	CLEC2D
3.26544515187212e-08	-0.572401829085975	0.126	0.298	0.000644402946270444	APCs	INTS6
3.32196261034517e-08	-0.528750254461563	0.148	0.316	0.000655556101525516	APCs	PSMB1
3.36806913001044e-08	-0.493059800792805	0.122	0.289	0.00066465476211626	APCs	EIF3I
3.37582298255248e-08	-0.323463160681883	0.565	0.734	0.000666184907376907	APCs	H3F3A
3.64130922499736e-08	-0.529371042424825	0.422	0.567	0.000718575962460978	APCs	S100A4
3.73669203406346e-08	0.564723416220851	0.483	0.335	0.000737398806002084	APCs	INSIG1
3.98257586704195e-08	-0.475362862573633	0.204	0.387	0.000785921521602058	APCs	NDUFA1
4.00978062246313e-08	-0.488398808233474	0.126	0.298	0.000791290108036874	APCs	RAB2A
4.41706947063688e-08	-0.447381724352334	0.374	0.534	0.000871664489335483	APCs	C6orf48
4.75679629302225e-08	-0.521002446167374	0.174	0.344	0.000938706180465011	APCs	TCP1
5.167104764518e-08	0.397978202102839	0.287	0.153	0.00101967645422998	APCs	AHR
5.16769362224888e-08	-0.457807492908469	0.113	0.279	0.00101979265941459	APCs	SFPQ
5.2189176712196e-08	-0.480797486693189	0.213	0.391	0.00102990121323848	APCs	CNBP
5.65715055160068e-08	-0.272249487772247	0.826	0.862	0.00111638208985288	APCs	RPL5
5.6976168673717e-08	-0.689064282968408	0.183	0.349	0.00112436771260713	APCs	KLF10
5.76044447271964e-08	-0.525095883488271	0.109	0.269	0.00113676611224649	APCs	SF3B6
6.11318041413374e-08	-0.476435760270804	0.096	0.256	0.00120637502292515	APCs	C14orf166
6.60427327875405e-08	-0.458338573140909	0.096	0.26	0.00130328728882932	APCs	MRFAP1
6.75701470872368e-08	-0.359067068577629	0.583	0.711	0.00133342928261953	APCs	S100A10
6.92200961575615e-08	-0.390062862643838	0.196	0.385	0.00136598937757332	APCs	PSMA7
8.30561805312614e-08	-0.44072761142379	0.478	0.594	0.00163903066660391	APCs	NPM1
9.16288877517108e-08	-0.460578949679724	0.113	0.277	0.00180820447089226	APCs	YWHAB
9.81188812570954e-08	0.579314355364805	0.274	0.155	0.00193627800272752	APCs	BNIP3
1.12036945986186e-07	-0.540846367010872	0.122	0.283	0.00221093709209139	APCs	DDX21
1.1223564601291e-07	-0.446528313875269	0.117	0.279	0.00221485823841876	APCs	GLUL
1.13090986598019e-07	-0.382302446264813	0.122	0.286	0.00223173752952531	APCs	HERPUD1
1.1481665707105e-07	-0.528647825362229	0.148	0.309	0.00226579191064011	APCs	UQCR11
1.25242345866178e-07	-0.442624051212584	0.148	0.317	0.00247153245332315	APCs	CD164
1.37547194244036e-07	-0.461981065291483	0.143	0.3	0.00271435633121181	APCs	EIF3G
1.50993671584342e-07	-0.461524206440772	0.13	0.298	0.00297970911504541	APCs	RPL22L1
1.52031293833008e-07	-0.447349785096253	0.135	0.295	0.00300018555250058	APCs	HNRNPF
1.5368347319071e-07	-0.393482814310605	0.096	0.254	0.00303278965994547	APCs	APLP2
1.5859706362984e-07	-0.430755582553644	0.339	0.511	0.00312975445367126	APCs	EDF1
1.5886659307089e-07	-0.428158388509313	0.213	0.391	0.00313507334766095	APCs	USMG5
2.05815408787873e-07	-0.452123238285476	0.191	0.364	0.00406156127701989	APCs	EIF1B
2.11688036285619e-07	-0.386698188299982	0.383	0.539	0.00417745170806041	APCs	ATP5G2
2.18567229301754e-07	-0.513974373628199	0.213	0.375	0.00431320570304082	APCs	UQCRQ
2.21039064664382e-07	0.316230010808777	0.617	0.452	0.00436198490208691	APCs	MT-ND3
2.43654303470882e-07	0.251763176441387	0.887	0.838	0.00480827402469438	APCs	UBA52
2.49986496624212e-07	-0.452021447707235	0.143	0.303	0.0049332335243822	APCs	RABAC1
2.50879938791502e-07	-0.564020970523032	0.196	0.356	0.00495086471211151	APCs	SRSF7
2.60177024189615e-07	-0.643228514643467	0.178	0.335	0.00513433339535787	APCs	EIF4A3
2.80063532009804e-07	0.537162170014562	0.348	0.221	0.00552677374068148	APCs	RBPJ
3.01569767181437e-07	-0.445387608633679	0.104	0.257	0.00595117778555848	APCs	ATP6AP2
3.46318487651579e-07	-0.386026820595804	0.191	0.365	0.00683424903531626	APCs	YWHAQ
3.66132882230065e-07	-0.431154800572346	0.148	0.309	0.00722526629792811	APCs	C11orf58
3.67410489285947e-07	-0.424619878075081	0.122	0.278	0.00725047859556888	APCs	CUTA
3.88713883148827e-07	-0.338388607157105	0.683	0.742	0.00767087977005895	APCs	BTF3
4.0507942720309e-07	-0.419315658829204	0.339	0.503	0.00799383741642577	APCs	TMEM258
4.61104994932969e-07	-0.484923466429613	0.196	0.356	0.00909944597000721	APCs	MAP1LC3B
5.27134873409237e-07	-1.0949217717579	0.126	0.264	0.0104024795918579	APCs	SERPINE1
5.45536333520329e-07	-0.554025653637549	0.139	0.297	0.0107656140056902	APCs	SOX4
6.1052829502589e-07	-0.426425324426515	0.109	0.259	0.0120481653740409	APCs	TERF2IP
6.38276809561835e-07	-0.414657767583671	0.557	0.643	0.0125957545598932	APCs	EIF4A2
6.74179556009056e-07	0.378408395928344	0.278	0.156	0.0133042593582827	APCs	ERO1A
7.21562573729642e-07	-0.459127848469358	0.109	0.252	0.0142393158299808	APCs	SIVA1
7.90163137390433e-07	-0.402842208504259	0.196	0.357	0.0155930793532628	APCs	KDELR2
9.03442770286712e-07	-0.258739840111764	0.8	0.838	0.017828539628838	APCs	NACA
9.12662866443661e-07	0.356715345925328	0.352	0.216	0.0180104890063992	APCs	ZEB2
9.99970800872262e-07	-0.368634753350259	0.222	0.391	0.0197334237844132	APCs	ATP6V1G1
1.10752655601549e-06	-0.404029147138358	0.17	0.324	0.0218559290564098	APCs	PCNP
1.15486977387658e-06	-0.368317433609796	0.426	0.581	0.0227902001176804	APCs	HNRNPDL
1.16021776355072e-06	-0.4624436552873	0.126	0.274	0.02289573734591	APCs	ATP5J2
1.48341535028881e-06	-0.419247931865483	0.178	0.336	0.0292737185225993	APCs	ATP5O
1.69459199586606e-06	-0.261297544471932	0.778	0.838	0.0334410784464208	APCs	CD63
1.7101204322817e-06	-0.364319481368782	0.148	0.298	0.0337475166106471	APCs	SERBP1
1.71191533860426e-06	-0.391514593685369	0.291	0.455	0.0337829372920165	APCs	ITGB1
1.748858883995e-06	-0.447635473529205	0.357	0.493	0.0345119812167573	APCs	CCNI
1.77253484499147e-06	-0.390651237840887	0.278	0.441	0.0349792026310617	APCs	UBL5
2.02470299261496e-06	-0.383326731521969	0.204	0.364	0.0399554888562637	APCs	FUS
2.08338726698961e-06	-0.384092452044836	0.122	0.267	0.041113564326773	APCs	DBI
2.14847500160869e-06	0.326831173037702	0.457	0.321	0.042398005681746	APCs	SERP1
2.23776404736565e-06	-0.45243190387255	0.122	0.257	0.0441600357107138	APCs	SRP9
2.48348174417126e-06	0.269490227050783	0.352	0.219	0.0490090287394757	APCs	JAK1
2.66096999735296e-06	-0.418593090255702	0.139	0.284	0.0525115819277633	APCs	PSMA4
2.72240818229077e-06	-0.371204515674041	0.126	0.267	0.053724003069326	APCs	C9orf16
2.82250802473169e-06	-0.351961933170027	0.17	0.321	0.0556993733600551	APCs	SUMO1
2.83069544785624e-06	-0.345491806427734	0.152	0.308	0.055860943967995	APCs	CLTA
2.88970465774485e-06	-0.456304044191552	0.174	0.317	0.0570254317159368	APCs	SNRPB
3.01391530170626e-06	-0.37420320805085	0.113	0.256	0.0594766045638714	APCs	SYF2
3.23971563717697e-06	-0.387285449901354	0.135	0.278	0.0639325483840503	APCs	CAMTA1
3.31363408744803e-06	0.59020602906465	0.304	0.192	0.0653912550816995	APCs	B4GALT1
3.56316569866288e-06	-0.334041277256429	0.13	0.278	0.0703155118974132	APCs	CAPZB
3.77654223599609e-06	-0.336863711064818	0.296	0.456	0.0745262844851467	APCs	HNRNPK
4.07899810857142e-06	-0.374121433328493	0.157	0.309	0.0804949486745484	APCs	CCT4
4.73927879803704e-06	-0.425585150474427	0.126	0.261	0.0935249278004629	APCs	CACYBP
5.12310805050559e-06	-0.649536486282497	0.165	0.301	0.101099414268677	APCs	NR4A2
5.2216053321734e-06	-0.52445104117453	0.139	0.271	0.10304315962511	APCs	TCF4
6.21083244277079e-06	-0.308737790367464	0.139	0.284	0.122564567425639	APCs	ENY2
6.39226868790448e-06	-0.424516531652396	0.274	0.415	0.126145030287107	APCs	RTN4
6.50850872525882e-06	0.380688977933679	0.296	0.185	0.128438911184258	APCs	LRRFIP1
6.78222094637468e-06	-0.485543227980159	0.161	0.292	0.133840348155758	APCs	SF3B1
7.08126819837858e-06	-0.317671273000003	0.148	0.297	0.139741746626803	APCs	LAMTOR5
7.29059418223222e-06	-0.3566412055907	0.139	0.278	0.143872585592171	APCs	TMEM50A
7.63522433724257e-06	-0.442958866165042	0.2	0.343	0.150673517071145	APCs	SDC2
8.09932787502986e-06	-0.429198099193113	0.13	0.259	0.159832136285839	APCs	CAMLG
8.6396079901276e-06	-0.284455051117754	0.278	0.438	0.170494024077178	APCs	N4BP2L2
8.6559740451223e-06	-0.363925101993172	0.204	0.347	0.170816991806444	APCs	C19orf43
8.98261358045344e-06	0.288155059168129	0.613	0.478	0.177262896396668	APCs	TPI1
9.08117179994223e-06	-0.32341194074371	0.483	0.611	0.17920784430006	APCs	HNRNPA2B1
9.09216803771843e-06	-0.292992649168741	0.517	0.645	0.179424844056336	APCs	EIF3E
9.48151950751767e-06	-0.367995710571619	0.213	0.362	0.187108305961354	APCs	PDIA3
1.24823427155621e-05	-0.404616315138527	0.222	0.367	0.246326551148903	APCs	ATP5I
1.27598118164821e-05	-0.304306732222724	0.13	0.268	0.251802126386458	APCs	ARL6IP4
1.33932689640953e-05	-0.329964674204397	0.283	0.437	0.264302769737456	APCs	CLIC1
1.55421696852973e-05	-0.32436060661959	0.235	0.388	0.306709176569658	APCs	GABARAPL2
2.24800281618426e-05	-1.23386581661078	0.139	0.252	0.443620875745802	APCs	TNFAIP6
2.31138708256858e-05	-0.488178566304301	0.13	0.256	0.456129126874084	APCs	CD55
2.40795669722044e-05	-0.319243490438621	0.27	0.416	0.475186174629482	APCs	COX6A1
2.55386419406271e-05	-0.276048594224246	0.165	0.297	0.503979560056335	APCs	CALR
2.58389156773965e-05	-0.25947675650697	0.565	0.686	0.509905161977743	APCs	COX7C
2.88460463652115e-05	0.273441861195053	0.304	0.197	0.569247878971083	APCs	SSR3
3.34375310216339e-05	-0.509278281460466	0.217	0.342	0.659856237180924	APCs	MAFF
3.48993649944447e-05	-0.250456530647481	0.239	0.39	0.688704068800372	APCs	UQCRH
3.50711877803019e-05	-0.338330732838151	0.17	0.302	0.692094819656479	APCs	IFNGR1
3.69876606899331e-05	0.365300794634951	0.448	0.342	0.72991449605514	APCs	WTAP
3.90092766087733e-05	0.325920545243106	0.261	0.158	0.769809064597532	APCs	TNFAIP3
4.00789780987536e-05	-0.591938975900189	0.287	0.411	0.790918553800804	APCs	CLEC2B
4.0851514934564e-05	0.345126583509374	0.5	0.394	0.806163795718686	APCs	GPBP1
4.65284823244609e-05	-0.271164958594838	0.143	0.273	0.918193070190912	APCs	OSTC
5.00822782777816e-05	-0.371167092998291	0.139	0.262	0.988323679533742	APCs	COX8A
5.27737349967897e-05	-0.476219883842253	0.374	0.484	1	APCs	CDKN1A
5.78476125907623e-05	0.250054940846589	0.7	0.571	1	APCs	YBX1
5.84171028769708e-05	-0.426498452344241	0.4	0.506	1	APCs	TAGLN2
6.01265988205073e-05	-0.376922637955272	0.139	0.26	1	APCs	ACADVL
6.04831007836919e-05	-0.281103574495754	0.178	0.316	1	APCs	TRAM1
6.49049811765218e-05	-0.362643116124889	0.204	0.33	1	APCs	SNRPG
8.05522405241306e-05	-0.259357213057309	0.23	0.377	1	APCs	TBCA
9.38910438997487e-05	-0.372781298315177	0.357	0.479	1	APCs	RBM39
9.47591828459158e-05	-0.356953842505938	0.191	0.317	1	APCs	RSRP1
9.96299475767523e-05	0.381775237096786	0.287	0.194	1	APCs	RNMT
0.000103081510034969	0.330514862299672	0.517	0.407	1	APCs	SQSTM1
0.000106071202473683	-0.299122775000441	0.217	0.348	1	APCs	SPCS2
0.00010879906644915	-0.265059050795534	0.535	0.644	1	APCs	DDX5
0.000110038384525957	-0.316858416965991	0.152	0.273	1	APCs	NDUFB1
0.000121038063127627	0.282491198614075	0.504	0.405	1	APCs	DNAJB6
0.000122448700117663	-0.325376503805845	0.174	0.293	1	APCs	ATP5B
0.000127234840584829	-0.340866223351098	0.143	0.26	1	APCs	JMJD1C
0.000138169497066301	-0.304046768392071	0.248	0.37	1	APCs	COX5B
0.000142069020115662	0.417182142583598	0.53	0.426	1	APCs	MT-ND1
0.000146883071685813	-0.348417758786038	0.23	0.352	1	APCs	C19orf53
0.000148622764406105	-0.26574267207901	0.204	0.326	1	APCs	ATP5D
0.000155933259290837	0.358798380316988	0.278	0.186	1	APCs	HIF1A
0.00015810841518559	-0.359655544616599	0.17	0.284	1	APCs	MZT2B
0.000165311309395709	-0.252127479285905	0.278	0.411	1	APCs	EIF3L
0.000168360544040344	-0.296926692648704	0.257	0.388	1	APCs	NDUFB4
0.000172659398125438	-0.2798696809446	0.152	0.272	1	APCs	EIF3D
0.000186888212681785	-0.42063990981307	0.335	0.442	1	APCs	SNHG8
0.000188379143908091	-0.307176507353639	0.152	0.265	1	APCs	RSL1D1
0.000250063661469364	-0.293401553598724	0.148	0.261	1	APCs	VKORC1
0.000287901719019647	-0.329168351122604	0.191	0.299	1	APCs	PNRC2
0.000377459984748905	-0.298286486701388	0.261	0.375	1	APCs	RAB7A
0.000456949614459836	0.278994074273565	0.287	0.2	1	APCs	STAG2
0.000483434530173025	-0.523934416888269	0.252	0.362	1	APCs	ADM
0.000544836630745379	0.335691389387749	0.326	0.24	1	APCs	GSTO1
0.000762563537969195	-0.274455668666887	0.178	0.279	1	APCs	SRRM2
0.000776117507925931	-0.287387484186459	0.178	0.282	1	APCs	PAIP2
0.000792510720035276	-0.50759132076948	0.374	0.464	1	APCs	BHLHE40
0.000867318060486122	-0.401043401300446	0.53	0.564	1	APCs	HLA-E
0.00117140803372017	-0.33803578428494	0.17	0.264	1	APCs	BTG3
0.0012042152874554	-0.282780095178548	0.2	0.301	1	APCs	PRKAR1A
0.00135330242890476	-0.266290992584226	0.187	0.29	1	APCs	HNRNPH3
0.00145159553515189	-0.292945346763721	0.2	0.3	1	APCs	EIF2S2
0.00149243160170212	0.307536409783252	0.27	0.191	1	APCs	LITAF
0.00155604345996212	0.33685203438645	0.409	0.329	1	APCs	WSB1
0.00156302587902409	-0.494677133896	0.274	0.373	1	APCs	CYCS
0.0015831162933979	-0.305996998997105	0.178	0.271	1	APCs	SAR1A
0.00161141537286497	0.301251310542375	0.304	0.223	1	APCs	PTP4A2
0.00163159920869753	-0.26335863941391	0.191	0.29	1	APCs	IFRD1
0.00184950761984395	-0.262170310006432	0.357	0.454	1	APCs	YWHAE
0.00215476514689102	-0.356571228348352	0.183	0.271	1	APCs	CSRNP1
0.00220673637814954	-0.316226401137798	0.174	0.263	1	APCs	TAF7
0.00247888588793307	-0.294611262755888	0.222	0.326	1	APCs	EIF5
0.0024923184623028	0.253654538636295	0.543	0.473	1	APCs	NAP1L1
0.0025908126835526	-0.307175661638862	0.17	0.256	1	APCs	ARL6IP5
0.00303996579257907	-0.270432982670845	0.191	0.284	1	APCs	STAT3
0.00385123712881934	-0.381223956025006	0.196	0.28	1	APCs	SLC3A2
0.00386758550979406	-0.277409988560591	0.248	0.336	1	APCs	RHEB
0.00466217232975769	0.2789434624614	0.496	0.417	1	APCs	C4orf3
0.00518033221507697	-0.2879468848707	0.317	0.41	1	APCs	SELK
0.00535477096700047	1.17080640065911	0.643	0.654	1	APCs	TXN
0.00568660960088075	-0.276392613479111	0.243	0.327	1	APCs	SLC25A5
0.0057017228443789	-0.673739967456686	0.265	0.327	1	APCs	ICAM1
0.00943459593757421	-0.261586633453139	0.43	0.501	1	APCs	HNRNPC
0	2.06937720049297	0.914	0.155	0	Endothelial_cells	CD74
0	1.56039825299041	0.627	0.017	0	Endothelial_cells	PCAT19
5.21723524541641e-280	2.48400273121057	0.926	0.278	1.02956920333047e-275	Endothelial_cells	TM4SF1
1.82368601574239e-275	1.54360735940384	0.879	0.16	3.59886198346602e-271	Endothelial_cells	HLA-DRB1
1.02782986889869e-244	1.23702124473384	0.515	0.019	2.02831946328467e-240	Endothelial_cells	ADGRL4
3.50370878748909e-240	2.11230481354458	0.553	0.036	6.91421892123097e-236	Endothelial_cells	ACKR1
4.73750455811248e-238	1.0918081908074	0.998	0.98	9.34899149497918e-234	Endothelial_cells	B2M
1.06427780375404e-236	1.36906863695956	0.525	0.027	2.10024581792822e-232	Endothelial_cells	ZNF385D
2.6829490124425e-220	1.43810564555948	0.939	0.424	5.29453158115403e-216	Endothelial_cells	HLA-C
1.53276076767413e-219	2.8158492430917	0.548	0.048	3.02475009892814e-215	Endothelial_cells	SELE
5.70543389427931e-212	0.706881877337841	0.843	0.168	1.12591032469708e-207	Endothelial_cells	HLA-DRA
2.87597581837527e-211	1.30808584649944	0.423	0.011	5.67545067998176e-207	Endothelial_cells	PLVAP
3.76875835821153e-211	1.4447467024372	0.952	0.504	7.43726774409463e-207	Endothelial_cells	HLA-B
8.43565084542858e-208	1.441716504889	0.393	0.005	1.66469133783688e-203	Endothelial_cells	CLDN5
3.32312686606352e-207	2.50115950562405	0.541	0.053	6.55785855748974e-203	Endothelial_cells	STC1
2.30320530216465e-204	1.04143737076295	0.422	0.013	4.54514534329171e-200	Endothelial_cells	ECSCR.1
5.35927718546467e-204	1.41340769553151	0.465	0.025	1.0575997597796e-199	Endothelial_cells	MCTP1
1.54546245232196e-201	1.124009022006	0.606	0.072	3.04981560341216e-197	Endothelial_cells	FXYD5
6.28199416005328e-200	1.38046796328942	0.666	0.108	1.23968872754491e-195	Endothelial_cells	ETS2
9.02060590762646e-198	1.14665881803592	0.52	0.045	1.780126369811e-193	Endothelial_cells	MGST2
4.76094947788106e-191	1.17949301241441	0.997	0.928	9.39525769965048e-187	Endothelial_cells	PTMA
9.92598314071159e-191	1.02210266401456	0.42	0.018	1.95879351298802e-186	Endothelial_cells	ESAM
1.20812111396856e-190	1.1663134913369	0.58	0.068	2.38410620630556e-186	Endothelial_cells	HLA-DQB1
6.02845281715855e-188	-2.43874584324894	0.444	0.866	1.18965487893807e-183	Endothelial_cells	DCN
1.17498447392831e-184	1.23805655971676	0.523	0.057	2.31871436085013e-180	Endothelial_cells	ARHGAP29
4.0089683912842e-184	1.15821682054062	0.407	0.018	7.91129822336024e-180	Endothelial_cells	EGFL7
3.95265110283548e-183	1.04728725101436	0.376	0.01	7.80016168633554e-179	Endothelial_cells	PECAM1
3.97427878287275e-183	1.00316380962373	0.425	0.022	7.84284175012109e-179	Endothelial_cells	FLT1
3.40525074087956e-181	-2.81764305460772	0.9	0.959	6.71992181205172e-177	Endothelial_cells	APOD
2.05511737414407e-178	1.80610991174853	0.556	0.076	4.05556862613591e-174	Endothelial_cells	C10orf10
6.05977075190007e-178	1.01271513903384	0.38	0.013	1.19583516017996e-173	Endothelial_cells	MYCT1
2.24115229857999e-176	0.894049336055508	0.989	0.935	4.42268994601775e-172	Endothelial_cells	RPS2
4.27178215739776e-170	1.95494731967442	0.835	0.347	8.42993490940875e-166	Endothelial_cells	TSC22D1
1.48376266086992e-167	1.08724451047293	0.491	0.056	2.9280572349607e-163	Endothelial_cells	BACE2
8.34843466871919e-167	1.47478324710348	0.465	0.045	1.64748009752504e-162	Endothelial_cells	RBP7
2.43933736179934e-165	1.05605556123858	0.425	0.032	4.81378834977483e-161	Endothelial_cells	EVA1C
2.59806354630661e-162	1.20434958666638	0.897	0.475	5.12701860228146e-158	Endothelial_cells	HLA-E
6.67540400197223e-162	1.16765497353172	0.932	0.546	1.3173242257492e-157	Endothelial_cells	HLA-A
1.12665025720457e-161	1.01653347917631	0.407	0.029	2.2233316175675e-157	Endothelial_cells	FAM213A
1.37581804061445e-159	0.699837946730386	0.99	0.962	2.71503932134855e-155	Endothelial_cells	RPS6
1.46569567511735e-159	1.30077592225642	0.706	0.197	2.89240384527658e-155	Endothelial_cells	PDLIM1
7.82677280406038e-159	1.00353317537093	0.554	0.079	1.54453534515327e-154	Endothelial_cells	HLA-DPA1
4.37983534267579e-158	-1.29518223276442	0.67	0.919	8.64316706523641e-154	Endothelial_cells	LGALS1
3.93385946881435e-157	1.53783686651408	0.667	0.157	7.76307827575824e-153	Endothelial_cells	GNG11
4.04650202681422e-157	0.829890582874033	0.326	0.009	7.98536709971518e-153	Endothelial_cells	GIMAP4
1.12109302159119e-155	1.01070160980782	0.325	0.009	2.21236496880804e-151	Endothelial_cells	SOX17
4.08474629172614e-153	0.632540945320735	0.995	0.948	8.06083833209237e-149	Endothelial_cells	RPS28
1.87703201467204e-151	1.02904388480105	0.396	0.03	3.70413497775381e-147	Endothelial_cells	HLA-DMA
6.39265249982931e-149	1.45691235820636	0.346	0.018	1.26152604431632e-144	Endothelial_cells	ANGPT2
8.16989368704881e-147	1.19143722784097	0.523	0.084	1.61224682020221e-142	Endothelial_cells	UPP1
3.47125743045939e-146	1.94204276433161	0.48	0.068	6.85017941326857e-142	Endothelial_cells	CSF3
5.74445898348047e-144	0.627578196210544	0.632	0.118	1.13361153580004e-139	Endothelial_cells	HLA-DPB1
7.15219983345127e-140	1.71470409327611	0.467	0.067	1.41141511513327e-135	Endothelial_cells	RND1
3.19944869348354e-137	1.13561123852866	0.666	0.19	6.31379205172041e-133	Endothelial_cells	SNHG7
2.84063088432189e-133	0.774095173511185	0.342	0.024	5.60570098712082e-129	Endothelial_cells	CALCRL
7.44737346017474e-133	0.999689063799235	0.506	0.086	1.46966467863088e-128	Endothelial_cells	EPAS1
4.88002416425311e-132	0.739649487516955	0.3	0.013	9.63023968573708e-128	Endothelial_cells	TSPAN13
3.22820676864511e-131	0.565669163033673	1	0.989	6.37054323724426e-127	Endothelial_cells	RPS18
6.14209902494692e-131	0.677254218096796	0.283	0.009	1.21208182158302e-126	Endothelial_cells	TMEM255B
6.28946505746601e-131	0.870840164392923	0.313	0.017	1.24116303444034e-126	Endothelial_cells	BCAM
1.66328594749114e-129	1.04510705655472	0.404	0.048	3.28232848877902e-125	Endothelial_cells	PLAT
2.59411934944861e-127	1.0209965511357	0.439	0.065	5.11923512420189e-123	Endothelial_cells	C4orf32
6.91321000773338e-127	0.727979487752047	0.321	0.021	1.36425286292611e-122	Endothelial_cells	PNP
1.02338367975083e-126	1.04417037202286	0.47	0.076	2.01954535362028e-122	Endothelial_cells	EMCN
1.14869886943864e-126	0.85783088825473	0.444	0.065	2.2668423489502e-122	Endothelial_cells	NRN1
6.74613365218225e-123	-1.66867433935528	0.564	0.829	1.33128201492165e-118	Endothelial_cells	GSN
2.16341179744795e-122	0.895945177625666	0.481	0.083	4.26927684108378e-118	Endothelial_cells	ERO1A
1.94887161706437e-121	-1.62669810595632	0.46	0.791	3.84590324911482e-117	Endothelial_cells	TIMP1
1.9863073946012e-120	0.751453185146347	0.3	0.018	3.919779012506e-116	Endothelial_cells	NEDD9
4.58910204228649e-120	0.626592231708888	0.279	0.013	9.05613397024816e-116	Endothelial_cells	PITPNC1
9.30360891623421e-119	0.681623462213478	0.273	0.012	1.83597418352966e-114	Endothelial_cells	SLCO4A1
1.8007055356259e-118	0.587971794265493	0.992	0.956	3.55351230400415e-114	Endothelial_cells	RPL3
8.93449963342547e-118	0.56601654384014	0.994	0.957	1.76313415766018e-113	Endothelial_cells	RPS14
9.34746246734234e-118	-2.37870679551943	0.22	0.683	1.84462824330534e-113	Endothelial_cells	LUM
9.54280208577599e-117	0.605407498822072	0.99	0.949	1.88317656360703e-112	Endothelial_cells	RPL15
3.74342718341971e-116	1.1919961727136	0.354	0.038	7.38727920376046e-112	Endothelial_cells	HLA-DRB5
6.44032843988224e-115	0.953701224985872	0.454	0.08	1.27093441432636e-110	Endothelial_cells	LMCD1
9.73922341253518e-115	-1.88054486354064	0.137	0.633	1.92193834822969e-110	Endothelial_cells	COL6A2
1.27217973822654e-113	1.25737030397375	0.612	0.191	2.51051949541625e-109	Endothelial_cells	NDRG1
3.31419754761195e-111	0.838423043318914	0.787	0.304	6.54023744045742e-107	Endothelial_cells	CD9
2.68107392273038e-110	1.08090301103958	0.381	0.053	5.29083127911612e-106	Endothelial_cells	THBD
6.29844889774543e-110	-1.92729894249816	0.197	0.657	1.24293590548108e-105	Endothelial_cells	CFH
7.05500649053282e-110	0.770906638510142	0.396	0.058	1.39223498084175e-105	Endothelial_cells	ZNF267
1.65531381761724e-109	1.0248118949474	0.275	0.018	3.26659628768586e-105	Endothelial_cells	MED24
1.27986284081005e-108	1.13638210138463	0.572	0.161	2.52568133005455e-104	Endothelial_cells	COX17
1.05543590346099e-107	-2.40559354943375	0.446	0.766	2.08279721188992e-103	Endothelial_cells	CFD
1.61288656619069e-107	0.768000581277088	0.357	0.045	3.1828703497207e-103	Endothelial_cells	KLF7
1.19570234726928e-106	0.496560937580413	0.998	0.967	2.35959901210119e-102	Endothelial_cells	RPS19
4.09206121892493e-105	0.64930930011601	0.96	0.853	8.07527360942645e-101	Endothelial_cells	RPS7
6.78591962523088e-105	0.9075608569445	0.906	0.67	1.33913337884306e-100	Endothelial_cells	GAPDH
7.31389364258649e-105	0.766471965091125	0.937	0.655	1.44332377142802e-100	Endothelial_cells	SAT1
9.59837666187037e-104	0.908599040688507	0.522	0.13	1.8941436504535e-99	Endothelial_cells	MSN
9.77728226059566e-104	-1.79876242082544	0.134	0.601	1.92944888130595e-99	Endothelial_cells	PLAC9
4.39108212561854e-103	0.865254837753471	0.313	0.033	8.66536146669564e-99	Endothelial_cells	HBEGF
1.0545343241698e-102	0.922603964069807	0.381	0.058	2.08101803531668e-98	Endothelial_cells	AQP1
1.22228412311742e-102	0.561178412733209	0.985	0.929	2.41205548855991e-98	Endothelial_cells	RPS3
2.09954139234842e-101	1.00350645487028	0.648	0.234	4.14323498366037e-97	Endothelial_cells	ATP1A1
1.04745555973333e-100	0.556493381869579	0.974	0.915	2.06704880157776e-96	Endothelial_cells	RPL8
1.13066244523265e-98	-1.58998818670179	0.204	0.648	2.23124926942212e-94	Endothelial_cells	S100A4
4.74758078272051e-98	0.917124606604189	0.548	0.148	9.36887591662065e-94	Endothelial_cells	GBP2
3.96074361211174e-97	0.665886732451273	0.292	0.029	7.81613144414131e-93	Endothelial_cells	CNKSR3
4.0758975538812e-96	-1.0536681308456	0.691	0.819	8.04337623282916e-92	Endothelial_cells	LAPTM4A
2.59369330800425e-95	0.440887019142651	0.995	0.983	5.11839437401558e-91	Endothelial_cells	RPL32
6.4672360538754e-95	-2.21340543552454	0.334	0.692	1.27624436287177e-90	Endothelial_cells	CXCL14
7.27406694269925e-94	-1.2031882533831	0.596	0.816	1.43546437047227e-89	Endothelial_cells	CST3
1.04100745564782e-93	0.961344176120674	0.651	0.241	2.05432411297542e-89	Endothelial_cells	STOM
2.15899835115398e-93	0.73369084705826	0.328	0.044	4.26056734616726e-89	Endothelial_cells	EFNA1
9.93612697830413e-93	0.662490049696648	0.32	0.042	1.96079529789854e-88	Endothelial_cells	SEC14L1
1.2159832136076e-92	0.707969680335321	0.32	0.041	2.39962127373324e-88	Endothelial_cells	ADAMTS9
3.91146191962163e-92	-1.90079465079736	0.129	0.573	7.71887895218132e-88	Endothelial_cells	COL1A2
4.39366122554968e-92	1.01944617267095	0.431	0.096	8.67045106249973e-88	Endothelial_cells	CD200
1.07440642577213e-91	0.555232756221674	0.283	0.029	2.12023364061871e-87	Endothelial_cells	NEURL1B
1.30345477752293e-91	0.631178715437884	0.36	0.056	2.57223765796375e-87	Endothelial_cells	MYLK
3.52835141768342e-90	0.480114924119343	0.989	0.945	6.96284868765646e-86	Endothelial_cells	RPL18A
4.81415519990895e-90	0.794227619419702	0.53	0.153	9.50025387150032e-86	Endothelial_cells	TPM3
7.0882067465967e-90	-1.92216666467563	0.462	0.739	1.39878671937339e-85	Endothelial_cells	CYR61
1.16856820932252e-89	-1.47917891306349	0.137	0.573	2.30605250427706e-85	Endothelial_cells	C1S
6.72858077962013e-89	0.609458046655632	0.399	0.076	1.32781813105024e-84	Endothelial_cells	VGLL4
7.98593399263325e-89	0.808797345647552	0.443	0.103	1.57594421410624e-84	Endothelial_cells	CARHSP1
1.59288157750998e-88	0.639923103087268	0.273	0.029	3.1433925050582e-84	Endothelial_cells	CTSH
2.15588391579525e-88	0.877152462431067	0.787	0.423	4.25442131943035e-84	Endothelial_cells	TAGLN2
2.61620730069928e-88	0.467916996666117	0.268	0.026	5.16282348719995e-84	Endothelial_cells	STX11
2.73941051156323e-88	0.41071469035215	0.407	0.074	5.40595270351888e-84	Endothelial_cells	HLA-DQA1
6.40538155844839e-88	-1.64777502473797	0.134	0.555	1.26403799674421e-83	Endothelial_cells	SERPINF1
1.44663596085276e-87	0.603756446458143	0.304	0.04	2.85479140514684e-83	Endothelial_cells	FAM60A
5.25848014891512e-87	0.521916065395231	0.26	0.025	1.03770847258691e-82	Endothelial_cells	HPCAL1
1.59840559347673e-86	-1.61095463817457	0.076	0.509	3.15429359816698e-82	Endothelial_cells	SOD3
9.66946303812776e-86	-1.13444182608657	0.887	0.891	1.90817183594413e-81	Endothelial_cells	IGFBP7
4.81589436804989e-85	-1.57322201889436	0.082	0.508	9.50368594590966e-81	Endothelial_cells	PCOLCE
5.36834576077926e-85	0.940829790607315	0.835	0.459	1.05938935243218e-80	Endothelial_cells	SPARCL1
5.58161729963748e-85	0.961991543824503	0.472	0.125	1.10147635791046e-80	Endothelial_cells	SOCS2
5.14999616089435e-84	-1.5284870311074	0.12	0.538	1.01630024239089e-79	Endothelial_cells	COL6A1
9.98686482460585e-84	0.716499560633146	0.436	0.102	1.97080790448772e-79	Endothelial_cells	CLIC2
7.03423106044245e-83	0.54119123574969	0.283	0.035	1.38813515746771e-78	Endothelial_cells	RASGRP3
8.08558572786993e-83	-1.67004751647912	0.06	0.483	1.59560948753785e-78	Endothelial_cells	SPON2
1.20401663415767e-82	0.447567725176334	0.99	0.958	2.37600642584675e-78	Endothelial_cells	RPL26
1.43039461972085e-82	0.751845394621568	0.391	0.085	2.82274074255713e-78	Endothelial_cells	SWAP70
4.11022025257638e-82	0.781092872223963	0.284	0.037	8.11110864643424e-78	Endothelial_cells	TSPAN7
8.37022202709173e-82	0.73154227931538	0.336	0.058	1.65177961482628e-77	Endothelial_cells	AK1
1.20609429293628e-81	0.901558726991293	0.502	0.146	2.38010647768046e-77	Endothelial_cells	CRIP2
2.08124488811365e-81	0.472666720357978	0.275	0.032	4.10712866220347e-77	Endothelial_cells	MEF2C
2.15200919873903e-81	0.459090729578273	0.99	0.957	4.2467749527916e-77	Endothelial_cells	RPS12
5.24583051119539e-81	-1.81790605809827	0.102	0.513	1.0352121930793e-76	Endothelial_cells	TGFBI
1.05302234225956e-80	-1.5505611399921	0.279	0.647	2.07803429021502e-76	Endothelial_cells	EGR1
1.66412116880418e-80	0.751395005160887	0.796	0.415	3.28397671451818e-76	Endothelial_cells	CD59
1.77024665641537e-80	0.798612288665009	0.391	0.083	3.49340475177009e-76	Endothelial_cells	ARL4A
2.99507107106214e-80	0.5321441406848	0.283	0.037	5.91047325163403e-76	Endothelial_cells	SUSD6
3.57388167315283e-79	-1.34986443689829	0.208	0.587	7.05269809379979e-75	Endothelial_cells	SERPING1
1.39156285934439e-78	0.765501871327548	0.446	0.12	2.74611014663022e-74	Endothelial_cells	C1orf21
2.61753676541184e-78	0.760668418504394	0.578	0.206	5.16544705286373e-74	Endothelial_cells	CLIC4
2.94126305534284e-78	0.863805059271905	0.64	0.239	5.80428851341355e-74	Endothelial_cells	ICAM1
3.74156492812466e-78	0.556191518932971	0.276	0.037	7.38360422916121e-74	Endothelial_cells	TIFA
5.25006679161527e-78	0.807213446990146	0.507	0.157	1.03604818065736e-73	Endothelial_cells	JAK1
5.64526313678546e-78	-1.91557468636557	0.162	0.549	1.11403622741324e-73	Endothelial_cells	COL3A1
5.66546641898144e-78	0.725691831158175	0.47	0.132	1.1180231431218e-73	Endothelial_cells	WWTR1
9.49646602350986e-78	0.915418185467728	0.559	0.195	1.87403260507944e-73	Endothelial_cells	ARRDC3
2.5959263907211e-77	-1.38399028949116	0.058	0.461	5.12280113944901e-73	Endothelial_cells	LSP1
1.5014638156741e-76	0.749677608880906	0.454	0.127	2.96298869385127e-72	Endothelial_cells	RAB13
7.16495611938282e-76	0.622609313667191	0.317	0.055	1.41393244059901e-71	Endothelial_cells	HMGA1
1.07060985524426e-75	0.629248280222594	0.31	0.052	2.11274148833902e-71	Endothelial_cells	TSPAN14
6.97033167410996e-75	0.44170097785124	0.99	0.98	1.37552525256886e-70	Endothelial_cells	EEF1A1
2.29007708200638e-74	0.773912235676868	0.405	0.098	4.51923811363138e-70	Endothelial_cells	IL32
4.71163023124431e-74	-1.35327574307176	0.095	0.49	9.29793109833752e-70	Endothelial_cells	RARRES2
8.02948657942986e-74	0.457318430258037	0.976	0.941	1.58453888158469e-69	Endothelial_cells	RPS13
1.41766118128857e-73	0.737872070443339	0.315	0.058	2.79761257515486e-69	Endothelial_cells	EIF4EBP1
5.45792681129167e-73	0.801551963317002	0.816	0.52	1.0770672769403e-68	Endothelial_cells	LDHA
7.09514118726598e-73	0.750356957058062	0.491	0.153	1.40015516189507e-68	Endothelial_cells	YWHAH
1.10199263343347e-72	0.570587964506864	0.315	0.056	2.17467226281761e-68	Endothelial_cells	CDC42EP3
5.5703931459906e-71	0.531320595169137	0.284	0.045	1.09926138342978e-66	Endothelial_cells	SSFA2
1.47749681767177e-70	-1.46286590787905	0.157	0.528	2.91569221999348e-66	Endothelial_cells	MEG3
1.84746186539471e-70	0.820942638470455	0.544	0.203	3.64578124516991e-66	Endothelial_cells	SLC3A2
1.97398694758516e-70	0.792838204243013	0.619	0.256	3.89546584236455e-66	Endothelial_cells	MRPL33
6.15945862966096e-70	0.34581379631823	0.997	0.983	1.21550756597729e-65	Endothelial_cells	RPL13
8.64282726223086e-70	0.37644242713755	0.99	0.974	1.70557553192864e-65	Endothelial_cells	RPS27A
6.25506658019823e-69	-1.54823145027273	0.197	0.551	1.23437483893632e-64	Endothelial_cells	CXCL12
1.53112822173243e-68	0.725658301245503	0.766	0.375	3.02152843276678e-64	Endothelial_cells	CAV1
2.41924163460898e-68	0.651087172499577	0.712	0.321	4.77413144173737e-64	Endothelial_cells	CLEC2B
3.82426609713108e-68	0.410865802923856	0.974	0.932	7.54680671607847e-64	Endothelial_cells	RPL36
4.08309504429927e-68	-1.50207153089275	0.057	0.428	8.05757976042018e-64	Endothelial_cells	MFAP5
7.91671437846754e-68	-1.56117986624521	0.162	0.522	1.56228441544678e-63	Endothelial_cells	FGF7
9.8091109553203e-68	-1.44895028973869	0.086	0.457	1.93572995592291e-63	Endothelial_cells	CCDC80
2.01686252827418e-67	0.567815513191888	0.304	0.056	3.98007651329627e-63	Endothelial_cells	SYNE2
4.15889052156026e-67	0.868063407865528	0.286	0.052	8.20715455524702e-63	Endothelial_cells	INSR
5.63142160485536e-67	0.479538172628875	0.355	0.079	1.11130473950216e-62	Endothelial_cells	AP1S2
1.01076193461018e-66	-1.27491720821743	0.284	0.609	1.99463760175972e-62	Endothelial_cells	SEPP1
5.45802473315913e-66	0.661622667041027	0.468	0.148	1.07708660084162e-61	Endothelial_cells	HSD17B11
5.76986230061298e-66	0.674306395630799	0.805	0.497	1.13862462640297e-61	Endothelial_cells	RAC1
1.14363709791918e-65	0.660785186303802	0.415	0.117	2.25685344903371e-61	Endothelial_cells	ARID5A
3.01532419711701e-65	-2.68926238005508	0.263	0.572	5.95044077059072e-61	Endothelial_cells	PTGDS
3.33940622885029e-65	0.443123054941233	0.296	0.054	6.58998425201316e-61	Endothelial_cells	HLA-F
2.5561272191303e-64	-0.662577685226038	0.913	0.936	5.04426145423174e-60	Endothelial_cells	S100A6
4.17902731637795e-64	0.439403674831421	0.979	0.929	8.24689250614025e-60	Endothelial_cells	RPS3A
1.34097326833743e-63	0.658337551875696	0.435	0.13	2.64627664773709e-59	Endothelial_cells	HIF1A
1.98027888776182e-63	0.695346532839508	0.562	0.222	3.90788235710918e-59	Endothelial_cells	EIF2S2
2.10003509717241e-63	0.415915909694504	0.973	0.935	4.14420926076003e-59	Endothelial_cells	RPS23
2.9391492021344e-63	0.569860513323174	0.254	0.041	5.80011703549202e-59	Endothelial_cells	ELK3
3.23640892627822e-63	0.602354418597859	0.318	0.067	6.38672937511744e-59	Endothelial_cells	ISG20
5.3645049782227e-63	0.720560679842859	0.853	0.59	1.05863141240247e-58	Endothelial_cells	BTG1
6.54710131129018e-63	0.427582420361154	0.982	0.916	1.29200497277e-58	Endothelial_cells	RPS17
6.7303918890573e-63	0.59233538040478	0.438	0.13	1.32817553538657e-58	Endothelial_cells	LRRFIP1
7.35377631878366e-63	0.654905211204361	0.449	0.142	1.45119421874877e-58	Endothelial_cells	S100A16
8.63757401503477e-63	-1.77563627455989	0.141	0.482	1.70453885612696e-58	Endothelial_cells	APOE
1.03418282961681e-62	0.39180987235601	0.989	0.964	2.04085639596582e-58	Endothelial_cells	RPS15A
1.48049162605311e-62	0.895621236397924	0.46	0.15	2.92160217485321e-58	Endothelial_cells	NCOA7
2.33121958947174e-62	0.824703946128661	0.389	0.11	4.60042873786354e-58	Endothelial_cells	IVNS1ABP
2.99296529463989e-62	0.3760821118478	0.982	0.94	5.90631771244237e-58	Endothelial_cells	RPL19
3.59429871454809e-62	0.669836803490726	0.528	0.191	7.09298908328921e-58	Endothelial_cells	TCF4
4.21746281484705e-62	-1.32459053694863	0.187	0.527	8.32274111881917e-58	Endothelial_cells	CEBPB
5.9915252349809e-62	-1.95845023848321	0.107	0.446	1.18236758987113e-57	Endothelial_cells	COL1A1
2.3618066253174e-61	0.755667365370461	0.688	0.359	4.66078919440136e-57	Endothelial_cells	POMP
2.42990568473857e-61	-1.4278175309053	0.084	0.433	4.7951758782631e-57	Endothelial_cells	ABCA8
8.04409724403039e-61	0.536677273614017	0.363	0.093	1.58742215013696e-56	Endothelial_cells	NCK1
2.11506914706222e-60	0.641143203253197	0.523	0.192	4.17387745481259e-56	Endothelial_cells	GADD45A
3.09466022086097e-60	0.348606809687295	0.998	0.991	6.10700247984703e-56	Endothelial_cells	RPL10
1.39613005662311e-59	0.61374722369114	0.54	0.208	2.75512305374004e-55	Endothelial_cells	KTN1
1.52306274851449e-59	-1.52025133121853	0.183	0.509	3.00561202791849e-55	Endothelial_cells	CD44
2.2674644998227e-59	0.394343023904713	0.26	0.046	4.47461444395012e-55	Endothelial_cells	CEBPG
3.54811040668797e-59	0.538708718773242	0.334	0.081	7.00184107655803e-55	Endothelial_cells	ARPC5L
1.93336335712186e-58	-1.24569743472351	0.094	0.43	3.81529924894429e-54	Endothelial_cells	C1R
2.02082426104875e-58	0.406698814352163	0.968	0.92	3.98789459675361e-54	Endothelial_cells	RPL9
2.17716985665936e-58	0.353559197534914	0.992	0.963	4.29642699513158e-54	Endothelial_cells	RPL21
3.39229028432701e-58	0.467381316929748	0.304	0.066	6.69434564709091e-54	Endothelial_cells	RILPL2
7.66896107353196e-58	0.586583465597865	0.363	0.1	1.5133927782508e-53	Endothelial_cells	PKIG
2.91054364479955e-57	1.18759821113157	0.669	0.359	5.74366682864744e-53	Endothelial_cells	IFI27
8.07479503725509e-57	0.341470807949414	0.992	0.959	1.59348005265192e-52	Endothelial_cells	RPS25
1.24671436601249e-56	-1.10653511349492	0.627	0.783	2.46026612988905e-52	Endothelial_cells	FOS
1.35141836357192e-56	0.774855751336217	0.616	0.286	2.66688899867282e-52	Endothelial_cells	KMT2E
2.86727595048269e-55	0.667781108952393	0.517	0.201	5.65828236068254e-51	Endothelial_cells	RAB11A
3.48690528501683e-55	-1.18125688867844	0.202	0.513	6.88105888945221e-51	Endothelial_cells	LTBP4
1.28836338571477e-54	-1.31262547455465	0.068	0.384	2.54245630536952e-50	Endothelial_cells	COL6A3
2.54432935445909e-54	0.531278598380168	0.541	0.213	5.02097954808958e-50	Endothelial_cells	NOP10
2.89693357615732e-54	0.491745832172688	0.355	0.099	5.71680871918885e-50	Endothelial_cells	PSMB8
3.0475538108207e-54	0.510918679676494	0.436	0.147	6.01404269027356e-50	Endothelial_cells	PLIN2
3.61419783797888e-54	0.689046305794014	0.405	0.126	7.13225801346752e-50	Endothelial_cells	LPAR6
3.94763182524975e-54	0.552856874825532	0.368	0.107	7.79025664394785e-50	Endothelial_cells	ACTN1
3.94948937963853e-54	0.696579199628276	0.363	0.104	7.79392234177868e-50	Endothelial_cells	PDK4
1.0259933632418e-53	0.586876543024929	0.748	0.43	2.02469530302137e-49	Endothelial_cells	UBE2D3
1.07857473449225e-53	0.762403976320131	0.679	0.37	2.128459381047e-49	Endothelial_cells	SNHG8
1.16037400148154e-53	1.06578665919989	0.304	0.082	2.28988205452368e-49	Endothelial_cells	RAMP2
1.51714220484831e-53	0.853005032918984	0.486	0.192	2.99392842704766e-49	Endothelial_cells	SERPINE1
1.76883653065182e-53	0.642171676918138	0.541	0.224	3.49062200958831e-49	Endothelial_cells	HILPDA
2.79429381943433e-53	0.530185227291261	0.305	0.075	5.5142594232717e-49	Endothelial_cells	LUZP1
3.80028554905102e-53	0.695693731884185	0.693	0.396	7.49948350249728e-49	Endothelial_cells	MT-CO1
5.34402753262934e-53	0.320606766965224	0.985	0.975	1.05459039328907e-48	Endothelial_cells	RPS8
6.06897934385097e-53	0.640215872335538	0.666	0.344	1.19765238371555e-48	Endothelial_cells	CYSTM1
6.47507805587846e-53	0.600437360060082	0.501	0.195	1.27779190354706e-48	Endothelial_cells	PPA1
1.18394301093516e-52	-1.1280540677313	0.095	0.411	2.33639313777945e-48	Endothelial_cells	EMP3
2.51662615076603e-52	-1.17034158533673	0.086	0.396	4.96631004592168e-48	Endothelial_cells	SDC2
4.44484210696218e-52	0.557010259744264	0.401	0.13	8.77145141387916e-48	Endothelial_cells	TNIP1
1.09176365297939e-51	0.458049017678242	0.271	0.06	2.15448639278952e-47	Endothelial_cells	PSMB9
1.12368732121937e-51	-1.02625818056094	0.294	0.583	2.21748455969431e-47	Endothelial_cells	CALD1
2.10020728401985e-51	-1.11417216015979	0.034	0.336	4.14454905428478e-47	Endothelial_cells	OGN
3.27993116576767e-51	0.675071117161465	0.889	0.717	6.47261616252592e-47	Endothelial_cells	NEAT1
3.72336681286691e-51	-0.834622745666703	0.695	0.77	7.34769206851156e-47	Endothelial_cells	CALM2
4.55661972322484e-51	-1.16816724492112	0.055	0.361	8.9920333618119e-47	Endothelial_cells	LRP1
6.0256579121212e-51	0.285781834880046	0.997	0.987	1.189103332378e-46	Endothelial_cells	RPLP1
9.65963131329985e-51	0.587088007541824	0.675	0.36	1.90623164336659e-46	Endothelial_cells	CLIC1
1.14385692909549e-50	0.412653887248678	0.276	0.063	2.25728726387704e-46	Endothelial_cells	GRAMD1A
2.62067802050101e-50	0.701699266365926	0.709	0.447	5.17164600565669e-46	Endothelial_cells	ALDOA
2.71981049216251e-50	0.520821275902229	0.317	0.083	5.3672740252335e-46	Endothelial_cells	CTSC
2.74747014516414e-50	0.550669892591717	0.342	0.097	5.42185758446692e-46	Endothelial_cells	MTHFD2
2.87716220690621e-50	0.513616965333542	0.359	0.108	5.67779189910872e-46	Endothelial_cells	ZEB1
4.04891446168755e-50	0.546083072001709	0.404	0.135	7.99012779869422e-46	Endothelial_cells	SP100
4.48259911017493e-50	0.514079693238753	0.36	0.107	8.8459610840192e-46	Endothelial_cells	JAM2
7.87426331007554e-50	0.419788157361313	0.254	0.054	1.55390712161031e-45	Endothelial_cells	RALB
8.22687152134991e-50	-1.5681452378773	0.11	0.407	1.62349082602319e-45	Endothelial_cells	GEM
1.05833211566524e-49	0.434072644380646	0.349	0.101	2.08851259705378e-45	Endothelial_cells	UBE2J1
1.10143845711072e-49	0.393206198095599	0.307	0.078	2.1735786512623e-45	Endothelial_cells	RAI14
2.9661930758214e-49	0.412208033147726	0.947	0.85	5.85348541582594e-45	Endothelial_cells	RPL7A
4.84058253206731e-49	0.308100292725887	0.982	0.974	9.55240556878162e-45	Endothelial_cells	RPL35A
7.58593713003136e-49	0.551436659084041	0.443	0.159	1.49700883324039e-44	Endothelial_cells	PRMT1
2.56144231973829e-48	0.48388785951423	0.33	0.094	5.05475027377154e-44	Endothelial_cells	TMOD3
3.37760138065612e-48	0.325262944452446	0.997	0.994	6.66535856458678e-44	Endothelial_cells	RPL34
4.30768171334286e-48	-1.26013286388218	0.048	0.339	8.50077909311081e-44	Endothelial_cells	EFEMP1
1.74921963286665e-47	0.516763546639046	0.396	0.131	3.45191002349905e-43	Endothelial_cells	BIRC3
4.12162332857199e-47	0.504143732630977	0.528	0.223	8.13361147660396e-43	Endothelial_cells	SERBP1
8.53401105563498e-47	-1.1117296560182	0.063	0.349	1.68410174171901e-42	Endothelial_cells	SRPX
9.12373736675949e-47	0.36140323412088	0.961	0.894	1.80047833195632e-42	Endothelial_cells	RPL29
1.42423435316376e-46	0.391423011239657	0.974	0.941	2.81058407253337e-42	Endothelial_cells	EIF1
4.11044781229824e-46	-1.28642890803399	0.069	0.347	8.11155771278935e-42	Endothelial_cells	CPE
4.45550418558346e-46	0.439484330615014	0.278	0.071	8.79249195983039e-42	Endothelial_cells	TAP1
4.4960424840695e-46	0.409008184967522	0.921	0.763	8.87249023806275e-42	Endothelial_cells	RPS21
6.34026343669886e-46	0.394687165390484	0.27	0.066	1.25118758659815e-41	Endothelial_cells	ANP32A
7.65734200040084e-46	0.55203828103162	0.354	0.113	1.5110998703591e-41	Endothelial_cells	PLS3
8.60922985948748e-46	-1.10222994114171	0.023	0.295	1.69894542047126e-41	Endothelial_cells	GPC3
1.02484965194613e-45	0.608591844551594	0.341	0.106	2.02243830315049e-41	Endothelial_cells	PGF
2.32277873510377e-45	-1.1358763282296	0.512	0.687	4.58377155585378e-41	Endothelial_cells	MGP
3.01824212399269e-45	0.528650146361163	0.491	0.202	5.95619900748718e-41	Endothelial_cells	CDC37
3.60643216670759e-45	0.435646516414927	0.296	0.079	7.11693323778077e-41	Endothelial_cells	HOTAIRM1
4.08261076149766e-45	0.520324770652394	0.473	0.187	8.05662407673948e-41	Endothelial_cells	PIM3
4.6858011674182e-45	0.348337767167759	0.968	0.911	9.24696002378308e-41	Endothelial_cells	RPL30
5.34480823968094e-45	0.544898939304815	0.391	0.135	1.05474445801864e-40	Endothelial_cells	ENG
7.21871482385457e-45	0.570574395675334	0.616	0.318	1.42454118333946e-40	Endothelial_cells	ENO1
8.64733008258596e-45	0.361266216602241	0.255	0.06	1.70646411849751e-40	Endothelial_cells	OTUD4
9.61473944176621e-45	0.409416303644124	0.31	0.087	1.89737268143814e-40	Endothelial_cells	GNAI2
1.00346094007293e-44	0.487263323012073	0.299	0.083	1.98022981913992e-40	Endothelial_cells	ETS1
1.25705821338766e-44	0.460029767628802	0.289	0.077	2.4806786782992e-40	Endothelial_cells	DUSP5
1.44700400778702e-44	-0.980482451395643	0.464	0.657	2.85551770896691e-40	Endothelial_cells	ANXA1
1.49186528449526e-44	-1.03125262571582	0.037	0.31	2.94404695242295e-40	Endothelial_cells	LGALS3BP
1.59816328276483e-44	0.384288250695306	0.937	0.839	3.15381542220812e-40	Endothelial_cells	RPL5
1.94558829470113e-44	0.551134478727751	0.691	0.391	3.83942394076321e-40	Endothelial_cells	RSL24D1
2.0034750212863e-44	0.446656735393324	0.893	0.696	3.95365760700638e-40	Endothelial_cells	BTF3
7.09231613062938e-44	0.378929686762463	0.399	0.135	1.3995976652184e-39	Endothelial_cells	CAV2
2.33371819618294e-43	-1.06580481211155	0.129	0.404	4.60535948834741e-39	Endothelial_cells	TIMP2
3.24885570545738e-43	0.759388112806842	0.889	0.718	6.4112918491496e-39	Endothelial_cells	NFKBIA
4.3362814579343e-43	0.441299399913542	0.294	0.082	8.55721782908755e-39	Endothelial_cells	UBE2W
5.56163392981304e-43	-0.959814005401985	0.045	0.312	1.09753283970931e-38	Endothelial_cells	MXRA8
7.68716734479593e-43	0.444807991702258	0.321	0.098	1.51698560382203e-38	Endothelial_cells	YPEL2
7.87002269432569e-43	-1.08174512864787	0.078	0.352	1.55307027849823e-38	Endothelial_cells	MMP2
8.04285287958817e-43	0.585566032358072	0.603	0.31	1.58717658725793e-38	Endothelial_cells	TAF1D
1.01243748491099e-42	0.354457933559969	0.955	0.866	1.99794413272334e-38	Endothelial_cells	RPS5
1.35381175516846e-42	-1.37468624390031	0.186	0.449	2.67161211764944e-38	Endothelial_cells	IGFBP6
1.50047511386952e-42	0.427185983891653	0.711	0.419	2.96103758971011e-38	Endothelial_cells	PABPC1
2.2131794742058e-42	0.447193737116454	0.507	0.218	4.36748837439772e-38	Endothelial_cells	MT-ND5
2.3876957419424e-42	0.433224114293238	0.378	0.132	4.71187877714914e-38	Endothelial_cells	SRSF4
2.65460182218246e-42	0.512931569582167	0.389	0.143	5.23859123589488e-38	Endothelial_cells	SH3BP5
2.79535778512064e-42	0.388548258334111	0.265	0.067	5.51635905315706e-38	Endothelial_cells	CRIM1
2.91266503234829e-42	0.491397453640382	0.326	0.103	5.74785317483611e-38	Endothelial_cells	AK2
7.29957734787877e-42	0.426334015456467	0.347	0.114	1.4404985938304e-37	Endothelial_cells	SERPINB1
9.05147949907339e-42	0.488535429696929	0.528	0.232	1.78621896434714e-37	Endothelial_cells	CAPZA2
1.0293639947939e-41	0.37270375287982	0.948	0.806	2.03134690732627e-37	Endothelial_cells	NACA
1.65163534650877e-41	0.649634096649507	0.667	0.395	3.25933719280041e-37	Endothelial_cells	IER3
1.9190316151642e-41	0.558230094396776	0.769	0.498	3.78701698936502e-37	Endothelial_cells	SOD2
2.10566434996699e-41	0.579852966612495	0.706	0.444	4.15531802822486e-37	Endothelial_cells	ATF4
2.22343733108085e-41	0.279829455911935	0.974	0.942	4.38773122915494e-37	Endothelial_cells	RPS9
2.27955432097518e-41	-0.689531670269559	0.895	0.944	4.49847249701242e-37	Endothelial_cells	HSPA1A
2.2901860309212e-41	0.322964091438929	0.96	0.911	4.5194531134199e-37	Endothelial_cells	TPT1
3.35962360026691e-41	0.500374115305096	0.585	0.281	6.62988121276671e-37	Endothelial_cells	MAP1LC3B
4.96102353954422e-41	0.56627773585642	0.743	0.515	9.79008385293656e-37	Endothelial_cells	MT-ND4
6.42860117930483e-41	0.454003944858968	0.302	0.091	1.26862015672402e-36	Endothelial_cells	SNHG12
7.90308186882107e-41	0.500885857275545	0.493	0.22	1.55959417599315e-36	Endothelial_cells	EIF3I
1.38216990774934e-40	-0.975728479854067	0.06	0.32	2.72757409595255e-36	Endothelial_cells	FXYD1
3.4667049141763e-40	0.269181145182868	0.982	0.959	6.8411954776355e-36	Endothelial_cells	RPLP2
6.39873980405642e-40	-1.07777511592361	0.065	0.318	1.26272731293249e-35	Endothelial_cells	CRABP2
6.71676607391942e-40	-1.19090661476001	0.087	0.351	1.32548661702726e-35	Endothelial_cells	FN1
8.34420259011088e-40	0.55270347215962	0.572	0.288	1.64664493913248e-35	Endothelial_cells	RHOC
9.94460219728164e-40	0.422650603987129	0.354	0.122	1.96246779761156e-35	Endothelial_cells	TSHZ2
1.18494650899532e-39	0.392589668617302	0.294	0.089	2.33837344085136e-35	Endothelial_cells	UBE2H
2.24400955493134e-39	0.40763327253706	0.334	0.112	4.42832845570151e-35	Endothelial_cells	LSM2
4.26642145321301e-39	0.273832090229282	0.984	0.968	8.41935609577056e-35	Endothelial_cells	RPL11
4.42798573509506e-39	-1.34198895391494	0.561	0.717	8.7381870496366e-35	Endothelial_cells	CCL2
4.83984235727755e-39	0.562818883348264	0.344	0.121	9.55094490785152e-35	Endothelial_cells	NPDC1
9.9857706078068e-39	0.472840093760645	0.774	0.536	1.97059197174459e-34	Endothelial_cells	NPM1
1.70032103467302e-38	0.410829835493102	0.26	0.072	3.35541352982375e-34	Endothelial_cells	RBM22
2.51068825386522e-38	-1.25394091464941	0.048	0.296	4.95459220017762e-34	Endothelial_cells	STMN2
2.86142167582898e-38	0.292019471438238	0.323	0.103	5.64672953508092e-34	Endothelial_cells	PPP1R2
4.03089172911967e-38	0.4126304203648	0.38	0.141	7.95456173824475e-34	Endothelial_cells	RAP1A
4.5042231147056e-38	0.524680494509977	0.683	0.412	8.88863389456003e-34	Endothelial_cells	H2AFZ
4.60284256127696e-38	0.679451715605053	0.498	0.23	9.08324951042394e-34	Endothelial_cells	CLU
5.92598763975382e-38	-1.01152841472109	0.055	0.301	1.16943440082902e-33	Endothelial_cells	VCAN
6.90495932563704e-38	-1.02021177653047	0.525	0.664	1.36262467332121e-33	Endothelial_cells	NR4A1
1.1310734927412e-37	0.265283806085	0.989	0.976	2.23206043057549e-33	Endothelial_cells	RPS4X
1.56949108970896e-37	-0.840742280047646	0.021	0.253	3.09723371643166e-33	Endothelial_cells	CLEC11A
1.97892778777849e-37	-0.81117949980263	0.838	0.892	3.90521609640208e-33	Endothelial_cells	HSPA1B
2.00304630684654e-37	0.536201999947485	0.578	0.302	3.95281158193097e-33	Endothelial_cells	APP
2.460668768208e-37	0.432083620858788	0.467	0.198	4.85588374718167e-33	Endothelial_cells	SYPL1
3.41400774811018e-37	0.396238876190983	0.307	0.1	6.73720289012062e-33	Endothelial_cells	PLEKHB2
3.49693516019358e-37	0.384784671307052	0.871	0.677	6.90085184512601e-33	Endothelial_cells	EEF1D
1.22204895223011e-36	0.470823093792393	0.275	0.084	2.4115914023309e-32	Endothelial_cells	CD34
1.50396832563367e-36	0.339964500975631	0.307	0.099	2.96793109380549e-32	Endothelial_cells	BNIP2
2.14856308111984e-36	0.419073354486156	0.333	0.116	4.2399743842819e-32	Endothelial_cells	COX5A
3.42340705551511e-36	-1.07198713054488	0.094	0.333	6.75575148335352e-32	Endothelial_cells	RND3
3.90532543000903e-36	0.400893626116579	0.349	0.128	7.70676920357982e-32	Endothelial_cells	PPP2R2A
4.33069689967807e-36	0.728996629799803	0.641	0.375	8.54619726182469e-32	Endothelial_cells	SPRY1
6.04798634358488e-36	0.367399074805841	0.257	0.074	1.19350962504304e-31	Endothelial_cells	CDKN1B
1.12255395334318e-35	0.504790846085112	0.276	0.087	2.21524797152743e-31	Endothelial_cells	ANGPTL4
1.16515454452951e-35	-1.583643163735	0.105	0.34	2.29931597817454e-31	Endothelial_cells	TAGLN
1.37901488561732e-35	0.461208589662449	0.635	0.356	2.72134797527721e-31	Endothelial_cells	GUK1
1.42103146658131e-35	0.366566907554722	0.258	0.076	2.80426349615155e-31	Endothelial_cells	GRPEL1
1.5869064032827e-35	0.460074367277275	0.359	0.134	3.13160109623809e-31	Endothelial_cells	BST2
1.72993863123195e-35	0.353521025004852	0.254	0.073	3.41386089487313e-31	Endothelial_cells	ZNF22
2.59654489614043e-35	0.448305913685245	0.477	0.217	5.12402169804352e-31	Endothelial_cells	DDX21
2.87961641371737e-35	0.335358020330779	0.943	0.837	5.68263503082986e-31	Endothelial_cells	GNB2L1
2.88136571521018e-35	0.286823501917519	0.268	0.08	5.68608710239577e-31	Endothelial_cells	PAK2
3.38689754740149e-35	-0.85988463218843	0.042	0.272	6.68370362004209e-31	Endothelial_cells	ALDH1A1
5.90938501089957e-35	0.744465114399318	0.278	0.091	1.16615803805092e-30	Endothelial_cells	SLC9A3R2
9.98333895042733e-35	0.469123022026938	0.648	0.381	1.97011210847733e-30	Endothelial_cells	YBX3
1.66743450605309e-34	0.480980185988726	0.257	0.077	3.29051525424517e-30	Endothelial_cells	MTUS1
1.85511903981728e-34	-1.05785177948972	0.052	0.278	3.66089191317542e-30	Endothelial_cells	THY1
2.45666840539251e-34	0.353994078552679	0.257	0.076	4.84798943120158e-30	Endothelial_cells	RNF19A
2.7161911538587e-34	-0.971808819604438	0.281	0.494	5.36013162302475e-30	Endothelial_cells	MARCKS
2.83160465711984e-34	-0.966544776500049	0.325	0.536	5.58788863036028e-30	Endothelial_cells	IER2
4.27703561003177e-34	0.334995350319004	0.283	0.09	8.44030207283669e-30	Endothelial_cells	ITGA5
4.78431213528649e-34	0.272677880622193	0.979	0.939	9.44136156777436e-30	Endothelial_cells	RPS24
5.06626846750482e-34	0.491963642194219	0.845	0.711	9.99777419377401e-30	Endothelial_cells	ZFAS1
6.81121526401198e-34	0.285162546602145	0.302	0.101	1.34412522020012e-29	Endothelial_cells	MRPL14
8.40213310852727e-34	0.409369807442376	0.782	0.529	1.65807694763677e-29	Endothelial_cells	YBX1
1.32810946101908e-33	0.413961892673995	0.468	0.214	2.62089121037505e-29	Endothelial_cells	CAPZB
4.34533396865479e-33	0.258340812436712	0.987	0.964	8.57508205374336e-29	Endothelial_cells	RPL7
5.60825835251239e-33	0.36859172838366	0.279	0.092	1.10673370328479e-28	Endothelial_cells	WBP2
6.63686656386252e-33	0.262089549579463	0.994	0.993	1.30971924771263e-28	Endothelial_cells	MALAT1
8.83931185612037e-33	-1.04083782976913	0.134	0.365	1.74434980168679e-28	Endothelial_cells	FOSB
9.35978321098853e-33	0.385543341132505	0.32	0.115	1.84705961885648e-28	Endothelial_cells	DHRS3
9.75426886746117e-33	0.33734775597145	0.3	0.104	1.92490741830479e-28	Endothelial_cells	ARFGAP3
1.50390320343587e-32	0.366578652604307	0.346	0.133	2.96780258166034e-28	Endothelial_cells	ELF1
2.44264574387649e-32	0.303981968006779	0.3	0.104	4.82031711096586e-28	Endothelial_cells	SNRPA1
2.83618272982454e-32	0.409653214463924	0.367	0.147	5.59692299903574e-28	Endothelial_cells	UGCG
3.04867589884839e-32	0.516572551264347	0.391	0.166	6.01625701878742e-28	Endothelial_cells	GJA1
3.07941015042657e-32	-0.829951363436901	0.037	0.252	6.0769079908518e-28	Endothelial_cells	FBLN5
3.55171135641859e-32	0.366807448302445	0.372	0.15	7.00894719075645e-28	Endothelial_cells	PVRL2
3.86403876274936e-32	-0.856220687209372	0.126	0.359	7.62529409440959e-28	Endothelial_cells	HCFC1R1
3.94794423409867e-32	0.282841847410102	0.96	0.903	7.79087315157032e-28	Endothelial_cells	RPL28
4.71378640724397e-32	0.301675535166207	0.257	0.079	9.30218609605524e-28	Endothelial_cells	CD40
7.01265267694063e-32	-0.979386826350586	0.128	0.352	1.38387687926746e-27	Endothelial_cells	MYL9
8.38592662908212e-32	0.762838293073713	0.551	0.314	1.65487876098307e-27	Endothelial_cells	DDIT4
1.07401708067675e-31	-1.29857941510187	0.061	0.276	2.11946530700749e-27	Endothelial_cells	PTN
1.42217357123134e-31	0.385423669589061	0.523	0.268	2.80651732546793e-27	Endothelial_cells	SLC25A5
1.42927787216251e-31	0.43983424562409	0.278	0.094	2.8205369529255e-27	Endothelial_cells	POLE4
1.77879859076583e-31	-0.924183116676557	0.551	0.681	3.51028113901729e-27	Endothelial_cells	CEBPD
1.99600366955367e-31	0.344191208945949	0.394	0.167	3.9389136414972e-27	Endothelial_cells	RABGGTB
2.35986324192339e-31	0.357980095431895	0.262	0.086	4.65695412161161e-27	Endothelial_cells	PLA2G16
2.69666680729442e-31	0.292779061180543	0.271	0.088	5.32160227751481e-27	Endothelial_cells	PTPN12
4.34223455961174e-31	0.500792037072924	0.315	0.121	8.56896567993781e-27	Endothelial_cells	PDLIM4
4.82682205775223e-31	0.42738633421113	0.333	0.128	9.52525064876824e-27	Endothelial_cells	PELI1
5.93109050032104e-31	0.270279450713978	0.278	0.094	1.17044139933335e-26	Endothelial_cells	PPP1R18
7.12320823357724e-31	0.269588484459311	0.333	0.126	1.40569391281413e-26	Endothelial_cells	C1orf43
7.20380747352348e-31	0.274924305034717	0.296	0.102	1.42159936682512e-26	Endothelial_cells	PICALM
8.24550625729494e-31	0.489917984407068	0.637	0.381	1.62716820481458e-26	Endothelial_cells	CDC42
8.40542240680255e-31	0.297669251011428	0.258	0.082	1.65872605775841e-26	Endothelial_cells	IRF2
1.78864781510328e-30	0.420214738832398	0.341	0.136	3.5297175983248e-26	Endothelial_cells	LMAN1
2.22356905520131e-30	0.352176217319942	0.441	0.199	4.38799117353426e-26	Endothelial_cells	CAMLG
2.40049269372385e-30	0.258879184182412	0.27	0.09	4.73713228179464e-26	Endothelial_cells	RBPMS
2.61361812361271e-30	0.29435703745055	0.955	0.881	5.15771400513733e-26	Endothelial_cells	RPLP0
2.6713048703436e-30	0.394783424167256	0.417	0.184	5.27155303113606e-26	Endothelial_cells	CCDC85B
3.15077257316096e-30	0.328205904264353	0.325	0.126	6.21773459587584e-26	Endothelial_cells	EIF2A
3.49545130286633e-30	0.355872133312921	0.359	0.146	6.89792360107642e-26	Endothelial_cells	ANP32B
4.10030077067081e-30	0.43530488390651	0.595	0.331	8.09153354084178e-26	Endothelial_cells	PFDN2
5.7656535252841e-30	0.446806959576857	0.409	0.183	1.13779406667957e-25	Endothelial_cells	PLSCR1
7.63155558323935e-30	0.296152088706455	0.436	0.192	1.50601117879645e-25	Endothelial_cells	CFLAR
1.23536504079175e-29	0.384959188585856	0.585	0.321	2.43786937149845e-25	Endothelial_cells	SNU13
1.35234693492226e-29	0.349530909620544	0.388	0.165	2.66872144137559e-25	Endothelial_cells	ACTR3
1.54780846025952e-29	0.469712060100306	0.619	0.365	3.05444521547613e-25	Endothelial_cells	SEPW1
2.16586658399051e-29	-0.916094945658897	0.386	0.529	4.27412111684686e-25	Endothelial_cells	FSTL1
2.29562529661197e-29	-0.900005035027405	0.078	0.285	4.53018696033406e-25	Endothelial_cells	PLAGL1
2.4234201618602e-29	0.509716323297742	0.27	0.095	4.78237734741491e-25	Endothelial_cells	LIFR
3.56444592148032e-29	0.512421588817197	0.296	0.115	7.03407758144927e-25	Endothelial_cells	MANF
5.1273919729404e-29	0.415381147282152	0.68	0.439	1.01183953194006e-24	Endothelial_cells	TPI1
9.27143094221902e-29	0.335137366753636	0.326	0.13	1.8296241821375e-24	Endothelial_cells	FLOT1
1.25601251348299e-28	0.262403591040591	0.257	0.086	2.47861509410733e-24	Endothelial_cells	LRRFIP2
1.53922379869367e-28	0.401877601347421	0.666	0.409	3.03750424434208e-24	Endothelial_cells	PTGES3
1.68913200522536e-28	0.426843941884133	0.667	0.427	3.33333309911172e-24	Endothelial_cells	MIF
1.86233103461085e-28	0.381028003265523	0.462	0.223	3.67512406370105e-24	Endothelial_cells	EIF4B
1.87676504946545e-28	0.488382476777115	0.656	0.437	3.70360814861511e-24	Endothelial_cells	CCNI
7.31441957836601e-28	0.334689383367139	0.258	0.089	1.44342755959475e-23	Endothelial_cells	ANKRD37
7.38008027281231e-28	0.349580377045836	0.367	0.157	1.45638504103678e-23	Endothelial_cells	RBM7
1.25102433852883e-27	-0.918159463740962	0.1	0.302	2.46877142965279e-23	Endothelial_cells	CSRP1
1.68271776136097e-27	0.337780575264413	0.381	0.168	3.32067523026974e-23	Endothelial_cells	G3BP1
4.13026316010451e-27	0.673883787211959	0.386	0.18	8.15066132015025e-23	Endothelial_cells	G0S2
4.4910958061139e-27	-0.633839232180463	0.443	0.587	8.86272846378517e-23	Endothelial_cells	PPDPF
4.51511014704841e-27	0.294149463176651	0.338	0.137	8.91011836418534e-23	Endothelial_cells	AKAP13
4.66425428969774e-27	0.284690896551943	0.275	0.1	9.20443941528952e-23	Endothelial_cells	ANKRD28
4.8171950739228e-27	0.69722163472656	0.341	0.149	9.50625275887924e-23	Endothelial_cells	C8orf4
5.1456738724227e-27	0.337450024838892	0.441	0.21	1.0154472819839e-22	Endothelial_cells	DYNLRB1
5.31960359708474e-27	0.353080975446808	0.315	0.127	1.0497705738487e-22	Endothelial_cells	MGAT1
5.59049343035297e-27	0.313658395625893	0.276	0.104	1.10322797354585e-22	Endothelial_cells	STX12
5.97537957190877e-27	0.421835755052128	0.515	0.276	1.17918140472048e-22	Endothelial_cells	EPB41L4A-AS1
6.00640820544293e-27	0.266843895593768	0.969	0.93	1.18530459526211e-22	Endothelial_cells	RPS16
7.76717437109255e-27	-0.390548580964543	0.88	0.875	1.5327741903914e-22	Endothelial_cells	ACTB
9.45693089378639e-27	0.328938199953753	0.333	0.139	1.86623074257981e-22	Endothelial_cells	IFNGR2
1.05369172320834e-26	0.379448996768666	0.801	0.592	2.07935524657934e-22	Endothelial_cells	EIF3E
1.88229915493823e-26	0.272531416385228	0.286	0.108	3.71452915235511e-22	Endothelial_cells	MBNL2
2.47497798253044e-26	-0.891823712012574	0.297	0.503	4.88412155072558e-22	Endothelial_cells	CTGF
2.60353876296691e-26	0.415689952473546	0.619	0.386	5.13782339483889e-22	Endothelial_cells	MT-ND1
3.7607134685069e-26	0.376198284601191	0.606	0.349	7.42139195875152e-22	Endothelial_cells	SH3BGRL3
5.96455250818632e-26	0.307539661245222	0.397	0.183	1.17704479196549e-21	Endothelial_cells	VDAC1
6.84360197005389e-26	0.259390000699845	0.323	0.133	1.35051641277043e-21	Endothelial_cells	BRI3
6.85689860584296e-26	0.383141160833946	0.586	0.336	1.35314037087705e-21	Endothelial_cells	VAPA
8.22799350710123e-26	0.281457339161842	0.94	0.837	1.62371223869136e-21	Endothelial_cells	RPL27
1.17191741664715e-25	0.454276673028127	0.512	0.289	2.31266183001149e-21	Endothelial_cells	XBP1
1.35824113854759e-25	0.369289902091236	0.544	0.3	2.68035306280981e-21	Endothelial_cells	TCEB1
1.58429909758444e-25	0.39527297262652	0.305	0.127	3.12645583917314e-21	Endothelial_cells	BNIP3
1.75327702197934e-25	0.376185068318227	0.504	0.274	3.45991687517402e-21	Endothelial_cells	ARGLU1
1.96668224079695e-25	0.770004145559109	0.444	0.226	3.88105073398869e-21	Endothelial_cells	IL6
2.45401861153607e-25	0.258030934604663	0.368	0.163	4.84276032800528e-21	Endothelial_cells	POLR1D
2.75877670799255e-25	0.250168629839874	0.96	0.948	5.44416995555251e-21	Endothelial_cells	RPL12
[truncated: 733 more rows]
